# Supplementary material for: Phenyl N-cyclo­hexyl­carbamate
Source: Acta Crystallogr Sect E Struct Rep Online. 2009 Dec 4;66(Pt 1):o22. doi: 10.1107/S1600536809050806 (PMC2980024; doi:10.1107/S1600536809050806)
Supplement: Supplementary file 1 [file e-66-00o22-sup1.cif]

##############################################################################
###                                                                        ###
###        Electronic paper (Acta Crystallographica Section E)             ###
###                                                                        ###
##############################################################################
#                                                                            #
# This CIF contains the data in a paper accepted for publication in Acta     #
# Crystallographica Section E. It conforms to the requirements of Notes      #
# for Authors for Section E, and has been peer reviewed under the auspices   #
# of the IUCr Commission on Journals.                                        #
#                                                                            #
# Full details of the Crystallographic Information File format               #
# are given in the paper "The Crystallographic Information File (CIF):       #
# a New Standard Archive File for Crystallography" by S. R. Hall, F. H.      #
# Allen and I. D. Brown [Acta Cryst. (1991), A47, 655-685].                  #
#                                                                            #
# The current version of the core CIF dictionary is obtainable from          #
# ftp://ftp.iucr.org/pub/cif_core.dic. The current version number is 2.4.    #
#                                                                            #
# Software is freely available for graphical display of the structure(s) in  #
# this CIF.  For information consult the CIF home page http://www.iucr.org/  #
# cif/home.html                                                              #
#                                                                            #
# This file may be used for bona fide research purposes within the           #
# scientific community so long as proper attribution is given to the journal # 
# article from which it was obtained.                                        #
#                                                                            #
##############################################################################
                                             
data_global
_audit_creation_method     ?
_journal_date_recd_electronic     2009-11-22
_journal_date_accepted     2009-11-25
_journal_name_full     'Acta Crystallographica, Section E'
_journal_year     2010
_journal_volume     66
_journal_issue      1
_journal_page_first     o22
_journal_page_last     o22
_journal_paper_category     QO
_journal_coeditor_code     HB5247
_publ_contact_author
;
Muhammad Nawaz Tahir
University of Sargodha
Department of Physics
Sargodha
Pakistan
;
_publ_contact_author_email     'dmntahir_uos@yahoo.com'
_publ_contact_author_fax     '0092 48 32 22 121'
_publ_contact_author_phone     '0092 48 92 30 914'
_publ_section_title
;
Phenyl <i>N</i>-cyclohexylcarbamate
;
loop_
    _publ_author_name
    _publ_author_address
    'Durre Shahwar'
;
Department of Chemistry
Government College University
Lahore
Pakistan
;
    'Tahir, M. Nawaz'
;
Department of Physics
University of Sargodha
Sargodha
Pakistan
;
    'Ahmad, Naeem'
;
Department of Chemistry
Government College University
Lahore
Pakistan
;
    'Sami Ullah'
;
Department of Chemistry
Government College University
Lahore
Pakistan
;
    'Khan, Muhammad Akmal'
;
Department of Chemistry
Government College University
Lahore
Pakistan
;
data_I
_audit_creation_method     SHELXL-97
_chemical_name_systematic
;
Phenyl <i>N</i>-cyclohexylcarbamate
;
_chemical_name_common     ?
_chemical_formula_moiety     'C13 H17 N O2'
_chemical_formula_sum     'C13 H17 N O2'
_chemical_formula_iupac     'C13 H17 N O2'
_chemical_formula_weight     219.28
_symmetry_cell_setting     monoclinic
_symmetry_space_group_name_H-M     'P 21/c'
_symmetry_space_group_name_Hall     '-P 2ybc'
loop_
    _symmetry_equiv_pos_site_id
    _symmetry_equiv_pos_as_xyz
    1 x,y,z
    2 -x,1/2+y,1/2-z
    3 -x,-y,-z
    4 x,1/2-y,1/2+z
_cell_length_a     11.4724(11)
_cell_length_b     9.3554(8)
_cell_length_c     11.5212(10)
_cell_angle_alpha     90
_cell_angle_beta     92.380(5)
_cell_angle_gamma     90
_cell_volume     1235.49(19)
_cell_formula_units_Z     4
_cell_measurement_reflns_used     2265
_cell_measurement_theta_min     2.81
_cell_measurement_theta_max     25.41
_cell_measurement_temperature     296(2)
_exptl_crystal_description     needle
_exptl_crystal_colour     Colourless
_exptl_crystal_size_max     0.28
_exptl_crystal_size_mid     0.11
_exptl_crystal_size_min     0.09
_exptl_crystal_density_diffrn     1.179
_exptl_crystal_density_meas     ?
_exptl_crystal_density_method     'not measured'
_exptl_crystal_F_000     472
_exptl_absorpt_coefficient_mu     0.079
_exptl_absorpt_correction_type     multi-scan
_exptl_absorpt_process_details     '(SADABS; Bruker, 2005)'
_exptl_absorpt_correction_T_min     0.987
_exptl_absorpt_correction_T_max     0.993
_exptl_special_details
;
;
_diffrn_ambient_temperature     296(2)
_diffrn_radiation_type     MoK\a
_diffrn_radiation_wavelength     0.71073
_diffrn_radiation_source     'fine-focus sealed tube'
_diffrn_radiation_monochromator     graphite
_diffrn_measurement_device_type     'Bruker Kappa APEXII CCD'
_diffrn_measurement_method     \w
_diffrn_detector_area_resol_mean     7.90
_diffrn_reflns_number     10855
_diffrn_reflns_av_R_equivalents     0.0433
_diffrn_reflns_av_sigmaI/netI     0.0458
_diffrn_reflns_theta_min     2.81
_diffrn_reflns_theta_max     25.41
_diffrn_reflns_theta_full     25.41
_diffrn_measured_fraction_theta_max     0.999
_diffrn_measured_fraction_theta_full     0.999
_diffrn_reflns_limit_h_min     -13
_diffrn_reflns_limit_h_max     13
_diffrn_reflns_limit_k_min     -11
_diffrn_reflns_limit_k_max     11
_diffrn_reflns_limit_l_min     -13
_diffrn_reflns_limit_l_max     13
_diffrn_standards_number     0
_diffrn_standards_interval_count     ?
_diffrn_standards_interval_time     ?
_diffrn_standards_decay_%     ?
_refine_special_details
;
Refinement of <i>F</i>^2^ against ALL reflections. The weighted <i>R</i>-factor
<i>wR</i> and goodness of fit <i>S</i> are based on <i>F</i>^2^, conventional
<i>R</i>-factors <i>R</i> are based on <i>F</i>, with <i>F</i> set to zero for
negative <i>F</i>^2^. The threshold expression of <i>F</i>^2^ >
\s(<i>F</i>^2^) is used only for calculating <i>R</i>-factors(gt) <i>etc</i>.
and is not relevant to the choice of reflections for refinement.
<i>R</i>-factors based on <i>F</i>^2^ are statistically about twice as large
as those based on <i>F</i>, and <i>R</i>- factors based on ALL data will be
even larger.
;
_reflns_number_total     2265
_reflns_number_gt     1207
_reflns_threshold_expression     I>2\s(I)
_refine_ls_structure_factor_coef     Fsqd
_refine_ls_matrix_type     full
_refine_ls_R_factor_all     0.1114
_refine_ls_R_factor_gt     0.0458
_refine_ls_wR_factor_gt     0.0998
_refine_ls_wR_factor_ref     0.1271
_refine_ls_goodness_of_fit_ref     0.992
_refine_ls_restrained_S_all     0.992
_refine_ls_number_reflns     2265
_refine_ls_number_parameters     145
_refine_ls_number_restraints     0
_refine_ls_hydrogen_treatment     mixed
_refine_ls_weighting_scheme     calc
_refine_ls_weighting_details
         'calc w=1/[\s^2^(Fo^2^)+(0.0463P)^2^+0.1974P] where P=(Fo^2^+2Fc^2^)/3'
_atom_sites_solution_hydrogens     geom
_atom_sites_solution_primary     direct
_atom_sites_solution_secondary     difmap
_refine_ls_shift/su_max     0.000
_refine_ls_shift/su_mean     0.000
_refine_diff_density_max     0.124
_refine_diff_density_min     -0.163
loop_
    _atom_type_symbol
    _atom_type_description
    _atom_type_scat_dispersion_real
    _atom_type_scat_dispersion_imag
    _atom_type_scat_source
    'C' 'C' 0.0033 0.0016
                         'International Tables Vol C Tables 4.2.6.8 and 6.1.1.4'
    'H' 'H' 0.0000 0.0000
                         'International Tables Vol C Tables 4.2.6.8 and 6.1.1.4'
    'N' 'N' 0.0061 0.0033
                         'International Tables Vol C Tables 4.2.6.8 and 6.1.1.4'
    'O' 'O' 0.0106 0.0060
                         'International Tables Vol C Tables 4.2.6.8 and 6.1.1.4'
_computing_data_collection     'APEX2 (Bruker, 2007)'
_computing_cell_refinement     'SAINT (Bruker, 2007)'
_computing_data_reduction     'SAINT (Bruker, 2007)'
_computing_structure_solution     'SHELXS97 (Sheldrick, 2008)'
_computing_structure_refinement     'SHELXL97 (Sheldrick, 2008)'
_computing_molecular_graphics
                              'ORTEP-3 (Farrugia, 1997) and PLATON (Spek, 2009)'
_computing_publication_material
;
WinGX (Farrugia, 1999) and PLATON (Spek, 2009)
;
loop_
    _atom_site_type_symbol
    _atom_site_label
    _atom_site_fract_x
    _atom_site_fract_y
    _atom_site_fract_z
    _atom_site_U_iso_or_equiv
    _atom_site_thermal_displace_type
    _atom_site_calc_flag
    _atom_site_refinement_flags
    _atom_site_occupancy
    O O1 -0.09944(15) 0.52058(14) 0.31355(14) 0.0774(7) Uani . . 1.000
    O O2 -0.03969(14) 0.74215(15) 0.26826(13) 0.0704(6) Uani . . 1.000
    N N1 0.06141(17) 0.54662(18) 0.21748(16) 0.0592(7) Uani . . 1.000
    C C1 -0.1882(2) 0.5766(2) 0.3782(2) 0.0562(9) Uani . . 1.000
    C C2 -0.16451(18) 0.62858(16) 0.48728(15) 0.0657(10) Uani . . 1.000
    C C3 -0.25438(18) 0.67436(16) 0.55214(15) 0.0756(10) Uani . . 1.000
    C C4 -0.3657(3) 0.6653(3) 0.5093(3) 0.0874(12) Uani . . 1.000
    C C5 -0.3892(3) 0.6127(3) 0.4005(3) 0.0941(12) Uani . . 1.000
    C C6 -0.2992(3) 0.5681(3) 0.3342(2) 0.0769(11) Uani . . 1.000
    C C7 -0.0243(2) 0.6158(2) 0.26526(17) 0.0513(8) Uani . . 1.000
    C C8 0.15329(19) 0.6175(2) 0.15547(17) 0.0503(8) Uani . . 1.000
    C C9 0.1297(2) 0.6138(2) 0.02537(18) 0.0640(9) Uani . . 1.000
    C C10 0.2269(2) 0.6843(3) -0.03874(19) 0.0759(10) Uani . . 1.000
    C C11 0.3421(2) 0.6149(3) -0.0078(2) 0.0790(11) Uani . . 1.000
    C C12 0.3672(2) 0.6198(3) 0.1221(2) 0.0861(11) Uani . . 1.000
    C C13 0.2694(2) 0.5510(3) 0.18732(19) 0.0687(10) Uani . . 1.000
    H H1N 0.0588(19) 0.456(2) 0.2198(17) 0.0710 Uiso . . 1.000
    H H2 -0.08804 0.63285 0.51718 0.0788 Uiso . . 1.000
    H H3 -0.23893 0.71187 0.62593 0.0905 Uiso . . 1.000
    H H4 -0.42659 0.69512 0.55435 0.1045 Uiso . . 1.000
    H H5 -0.46588 0.60696 0.37127 0.1126 Uiso . . 1.000
    H H6 -0.31450 0.53240 0.25975 0.0923 Uiso . . 1.000
    H H8 0.15598 0.71776 0.17996 0.0604 Uiso . . 1.000
    H H9A 0.05675 0.66261 0.00635 0.0768 Uiso . . 1.000
    H H9B 0.12155 0.51529 0.00004 0.0768 Uiso . . 1.000
    H H10A 0.21067 0.67673 -0.12180 0.0910 Uiso . . 1.000
    H H10B 0.23069 0.78500 -0.01876 0.0910 Uiso . . 1.000
    H H11A 0.40367 0.66398 -0.04704 0.0947 Uiso . . 1.000
    H H11B 0.34065 0.51622 -0.03374 0.0947 Uiso . . 1.000
    H H12A 0.37630 0.71850 0.14666 0.1033 Uiso . . 1.000
    H H12B 0.43979 0.57023 0.14083 0.1033 Uiso . . 1.000
    H H13A 0.26646 0.44966 0.16960 0.0825 Uiso . . 1.000
    H H13B 0.28555 0.56132 0.27021 0.0825 Uiso . . 1.000
loop_
    _atom_site_aniso_label
    _atom_site_aniso_U_11
    _atom_site_aniso_U_22
    _atom_site_aniso_U_33
    _atom_site_aniso_U_12
    _atom_site_aniso_U_13
    _atom_site_aniso_U_23
    O1 0.0806(13) 0.0403(9) 0.1156(13) -0.0035(8) 0.0577(11) -0.0012(8)
    O2 0.0816(13) 0.0329(8) 0.0991(12) 0.0038(8) 0.0325(9) 0.0029(8)
    N1 0.0672(14) 0.0331(9) 0.0796(14) -0.0014(10) 0.0321(11) 0.0008(9)
    C1 0.0607(18) 0.0409(12) 0.0687(16) 0.0029(11) 0.0232(14) 0.0050(11)
    C2 0.0613(18) 0.0572(14) 0.0786(18) -0.0003(12) 0.0025(14) 0.0031(13)
    C3 0.094(2) 0.0744(17) 0.0594(16) 0.0046(16) 0.0156(16) 0.0005(12)
    C4 0.077(2) 0.102(2) 0.086(2) 0.0202(17) 0.0361(18) 0.0012(16)
    C5 0.056(2) 0.127(2) 0.099(2) 0.0117(16) 0.0010(17) -0.0054(19)
    C6 0.078(2) 0.0915(19) 0.0615(17) 0.0040(15) 0.0065(16) -0.0072(13)
    C7 0.0600(16) 0.0359(12) 0.0593(13) -0.0039(11) 0.0165(11) 0.0001(10)
    C8 0.0569(16) 0.0398(11) 0.0553(14) -0.0073(10) 0.0152(11) -0.0018(9)
    C9 0.0624(18) 0.0666(15) 0.0628(15) -0.0008(12) 0.0012(13) 0.0054(11)
    C10 0.093(2) 0.0819(17) 0.0537(15) -0.0121(16) 0.0139(15) 0.0079(12)
    C11 0.072(2) 0.097(2) 0.0701(18) -0.0193(15) 0.0284(15) -0.0077(14)
    C12 0.0556(19) 0.124(2) 0.0791(19) -0.0113(16) 0.0093(14) 0.0037(16)
    C13 0.0644(19) 0.0845(17) 0.0572(15) 0.0016(13) 0.0025(13) 0.0076(12)
_geom_special_details
;
Bond distances, angles <i>etc</i>. have been calculated using the rounded
fractional coordinates. All su's are estimated from the variances of the
(full) variance-covariance matrix. The cell e.s.d.'s are taken into account in
the estimation of distances, angles and torsion angles
;
loop_
    _geom_bond_atom_site_label_1
    _geom_bond_atom_site_label_2
    _geom_bond_site_symmetry_1
    _geom_bond_site_symmetry_2
    _geom_bond_distance
    _geom_bond_publ_flag
    O1 C1 . . 1.389(3) no
    O1 C7 . . 1.373(3) no
    O2 C7 . . 1.196(2) no
    N1 C7 . . 1.317(3) no
    N1 C8 . . 1.457(3) no
    N1 H1N . . 0.849(19) no
    C1 C2 . . 1.364(3) no
    C1 C6 . . 1.353(4) no
    C2 C3 . . 1.367(3) no
    C3 C4 . . 1.353(4) no
    C4 C5 . . 1.363(5) no
    C5 C6 . . 1.375(5) no
    C8 C13 . . 1.502(3) no
    C8 C9 . . 1.512(3) no
    C9 C10 . . 1.514(3) no
    C10 C11 . . 1.502(3) no
    C11 C12 . . 1.513(3) no
    C12 C13 . . 1.519(3) no
    C2 H2 . . 0.9300 no
    C3 H3 . . 0.9300 no
    C4 H4 . . 0.9300 no
    C5 H5 . . 0.9300 no
    C6 H6 . . 0.9300 no
    C8 H8 . . 0.9800 no
    C9 H9A . . 0.9700 no
    C9 H9B . . 0.9700 no
    C10 H10A . . 0.9700 no
    C10 H10B . . 0.9700 no
    C11 H11A . . 0.9700 no
    C11 H11B . . 0.9700 no
    C12 H12A . . 0.9700 no
    C12 H12B . . 0.9700 no
    C13 H13A . . 0.9700 no
    C13 H13B . . 0.9700 no
loop_
    _geom_angle_atom_site_label_1
    _geom_angle_atom_site_label_2
    _geom_angle_atom_site_label_3
    _geom_angle_site_symmetry_1
    _geom_angle_site_symmetry_2
    _geom_angle_site_symmetry_3
    _geom_angle
    _geom_angle_publ_flag
    C1 O1 C7 . . . 117.32(15) no
    C7 N1 C8 . . . 123.31(17) no
    C7 N1 H1N . . . 116.7(15) no
    C8 N1 H1N . . . 119.8(14) no
    O1 C1 C2 . . . 120.4(2) no
    O1 C1 C6 . . . 118.5(2) no
    C2 C1 C6 . . . 121.0(2) no
    C1 C2 C3 . . . 119.29(19) no
    C2 C3 C4 . . . 120.2(2) no
    C3 C4 C5 . . . 120.4(3) no
    C4 C5 C6 . . . 119.8(3) no
    C1 C6 C5 . . . 119.4(2) no
    O1 C7 O2 . . . 122.3(2) no
    O1 C7 N1 . . . 110.04(16) no
    O2 C7 N1 . . . 127.7(2) no
    N1 C8 C9 . . . 111.85(17) no
    C9 C8 C13 . . . 110.68(17) no
    N1 C8 C13 . . . 110.12(17) no
    C8 C9 C10 . . . 111.62(18) no
    C9 C10 C11 . . . 110.8(2) no
    C10 C11 C12 . . . 110.56(19) no
    C11 C12 C13 . . . 111.24(19) no
    C8 C13 C12 . . . 111.7(2) no
    C1 C2 H2 . . . 120.00 no
    C3 C2 H2 . . . 120.00 no
    C2 C3 H3 . . . 120.00 no
    C4 C3 H3 . . . 120.00 no
    C3 C4 H4 . . . 120.00 no
    C5 C4 H4 . . . 120.00 no
    C4 C5 H5 . . . 120.00 no
    C6 C5 H5 . . . 120.00 no
    C1 C6 H6 . . . 120.00 no
    C5 C6 H6 . . . 120.00 no
    N1 C8 H8 . . . 108.00 no
    C9 C8 H8 . . . 108.00 no
    C13 C8 H8 . . . 108.00 no
    C8 C9 H9A . . . 109.00 no
    C8 C9 H9B . . . 109.00 no
    C10 C9 H9A . . . 109.00 no
    C10 C9 H9B . . . 109.00 no
    H9A C9 H9B . . . 108.00 no
    C9 C10 H10A . . . 110.00 no
    C9 C10 H10B . . . 110.00 no
    C11 C10 H10A . . . 109.00 no
    C11 C10 H10B . . . 109.00 no
    H10A C10 H10B . . . 108.00 no
    C10 C11 H11A . . . 110.00 no
    C10 C11 H11B . . . 110.00 no
    C12 C11 H11A . . . 110.00 no
    C12 C11 H11B . . . 109.00 no
    H11A C11 H11B . . . 108.00 no
    C11 C12 H12A . . . 109.00 no
    C11 C12 H12B . . . 109.00 no
    C13 C12 H12A . . . 109.00 no
    C13 C12 H12B . . . 109.00 no
    H12A C12 H12B . . . 108.00 no
    C8 C13 H13A . . . 109.00 no
    C8 C13 H13B . . . 109.00 no
    C12 C13 H13A . . . 109.00 no
    C12 C13 H13B . . . 109.00 no
    H13A C13 H13B . . . 108.00 no
loop_
    _geom_torsion_atom_site_label_1
    _geom_torsion_atom_site_label_2
    _geom_torsion_atom_site_label_3
    _geom_torsion_atom_site_label_4
    _geom_torsion_site_symmetry_1
    _geom_torsion_site_symmetry_2
    _geom_torsion_site_symmetry_3
    _geom_torsion_site_symmetry_4
    _geom_torsion
    _geom_torsion_publ_flag
    C7 O1 C1 C2 . . . . -75.3(2) no
    C7 O1 C1 C6 . . . . 109.8(2) no
    C1 O1 C7 O2 . . . . -7.1(3) no
    C1 O1 C7 N1 . . . . 173.43(18) no
    C8 N1 C7 O1 . . . . 177.79(18) no
    C8 N1 C7 O2 . . . . -1.7(4) no
    C7 N1 C8 C9 . . . . -98.5(2) no
    C7 N1 C8 C13 . . . . 138.0(2) no
    O1 C1 C2 C3 . . . . -175.67(16) no
    C6 C1 C2 C3 . . . . -0.9(3) no
    O1 C1 C6 C5 . . . . 175.0(2) no
    C2 C1 C6 C5 . . . . 0.1(4) no
    C1 C2 C3 C4 . . . . 1.4(3) no
    C2 C3 C4 C5 . . . . -1.1(4) no
    C3 C4 C5 C6 . . . . 0.3(4) no
    C4 C5 C6 C1 . . . . 0.2(4) no
    N1 C8 C9 C10 . . . . -178.57(18) no
    C13 C8 C9 C10 . . . . -55.4(2) no
    N1 C8 C13 C12 . . . . 178.63(18) no
    C9 C8 C13 C12 . . . . 54.5(2) no
    C8 C9 C10 C11 . . . . 56.9(2) no
    C9 C10 C11 C12 . . . . -56.8(3) no
    C10 C11 C12 C13 . . . . 56.1(3) no
    C11 C12 C13 C8 . . . . -55.3(3) no
loop_
    _geom_hbond_atom_site_label_D
    _geom_hbond_atom_site_label_H
    _geom_hbond_atom_site_label_A
    _geom_hbond_site_symmetry_A
    _geom_hbond_distance_DH
    _geom_hbond_distance_HA
    _geom_hbond_distance_DA
    _geom_hbond_angle_DHA
    _geom_hbond_publ_flag
    N1 H1N O2 2_545 0.849(19) 2.018(19) 2.865(2) 175(2) yes
