# Supplementary material for: Phenyl N-cyclo­hexyl­carbamate
Source: Acta Crystallogr Sect E Struct Rep Online. 2009 Dec 4;66(Pt 1):o22. doi: 10.1107/S1600536809050806 (PMC2980024; doi:10.1107/S1600536809050806)
Supplement: Supplementary file 2 [file e-66-00o22-Isup2.hkl]

#
# h,k,l, Fc-squared, Fo-squared, sigma(Fo-squared) and status flag
#
data_I
_shelx_title ' RXCHAAKN_0m in P2(1)/c'
_shelx_refln_list_code          4
_shelx_F_calc_maximum      165.34
_exptl_crystal_F_000       472.00
_reflns_d_resolution_high  0.8282
 
loop_
 _symmetry_equiv_pos_as_xyz
 'x, y, z'
 '-x, y+1/2, -z+1/2'
 '-x, -y, -z'
 'x, -y-1/2, z-1/2'
 
_cell_length_a    11.4724
_cell_length_b     9.3554
_cell_length_c    11.5212
_cell_angle_alpha  90.000
_cell_angle_beta   92.380
_cell_angle_gamma  90.000
 
_shelx_F_squared_multiplier     1.000
 
loop_
 _refln_index_h
 _refln_index_k
 _refln_index_l
 _refln_F_squared_calc
 _refln_F_squared_meas
 _refln_F_squared_sigma
 _refln_observed_status
   2   0   0     2669.32     2344.20     44.66 o
   3   0   0     1534.90     1437.16     28.45 o
   4   0   0     1145.39     1086.17     22.58 o
   5   0   0       57.48       64.42      5.22 o
   6   0   0        0.03       -4.66      4.66 o
   7   0   0       55.17       47.35      8.29 o
   8   0   0       83.31       75.80     10.63 o
   9   0   0      207.31      204.44     16.71 o
  10   0   0       75.96       80.65     13.56 o
  11   0   0        7.84       16.90      6.00 o
  12   0   0        9.92       24.36      7.01 o
  13   0   0        0.12       -4.32      6.13 o
   1   1   0        7.32       10.23      0.61 o
   2   1   0       17.12       16.17      1.14 o
   3   1   0      210.07      199.53      3.77 o
   4   1   0      229.70      202.77      5.77 o
   5   1   0      597.04      573.65     13.70 o
   6   1   0      278.62      278.52      8.82 o
   7   1   0      113.81      111.61      7.79 o
   8   1   0      196.34      193.87      8.08 o
   9   1   0        0.04        1.00      3.94 o
  10   1   0        7.46        3.61      4.47 o
  11   1   0       26.27       28.82      6.24 o
  12   1   0        8.89       10.18      5.23 o
  13   1   0       14.48       13.53      5.20 o
   0   2   0     1351.06     1235.37     19.82 o
   1   2   0      226.24      179.34      2.93 o
   2   2   0       31.50       41.11      1.73 o
   3   2   0       37.30       39.91      2.24 o
   4   2   0      577.74      509.15      9.02 o
   5   2   0     1255.80     1219.50     21.15 o
   6   2   0       67.46       76.56      4.06 o
   7   2   0       16.27       16.96      3.06 o
   8   2   0       33.70       42.15      4.72 o
   9   2   0        6.08       16.16      4.57 o
  10   2   0       50.28       55.92      5.88 o
  11   2   0       25.32       27.32      5.39 o
  12   2   0        0.89       -3.07      4.71 o
  13   2   0        0.07       -2.79      5.39 o
   1   3   0        9.75        6.27      1.44 o
   2   3   0       13.43       15.37      1.05 o
   3   3   0      470.18      471.08      5.77 o
   4   3   0      855.58      774.19     16.71 o
   5   3   0       45.45       49.31      2.39 o
   6   3   0        1.91        3.09      2.26 o
   7   3   0        0.04        2.44      2.52 o
   8   3   0        1.30       -1.66      2.77 o
   9   3   0      197.95      199.24      8.94 o
  10   3   0        0.82       -3.82      3.82 o
  11   3   0       62.93       57.49     15.23 o
  12   3   0        1.48       -3.92      4.82 o
  13   3   0       22.07       20.75      7.37 o
   0   4   0     1336.55     1223.43     29.56 o
   1   4   0      630.43      609.38     10.34 o
   2   4   0      630.32      621.01      7.96 o
   3   4   0       89.38       89.64      2.83 o
   4   4   0      637.25      597.30     14.63 o
   5   4   0      436.61      448.83      6.86 o
   6   4   0      605.32      613.24     17.27 o
   7   4   0       69.83       67.84      6.45 o
   8   4   0      110.33      108.96      5.10 o
   9   4   0       18.02        3.70      7.51 o
  10   4   0       18.58       14.91      5.21 o
  11   4   0        1.27       10.14      5.24 o
  12   4   0        0.05        1.66      4.87 o
   1   5   0       33.20       35.94      2.46 o
   2   5   0      148.78      147.02      4.56 o
   3   5   0       30.31       34.56      1.81 o
   4   5   0        4.91        2.89      1.86 o
   5   5   0       42.52       39.60      2.48 o
   6   5   0        6.71        7.63      2.33 o
   7   5   0       29.75       30.21      2.32 o
   8   5   0       15.93       11.12      3.11 o
   9   5   0        5.68        2.77      3.09 o
  10   5   0       45.76       45.76      6.11 o
  11   5   0        9.83        6.91      3.60 o
  12   5   0        0.05        1.37      4.74 o
   0   6   0      153.58      158.66      8.16 o
   1   6   0      103.25      135.26      4.47 o
   2   6   0       80.47       87.60      3.96 o
   3   6   0       37.84       45.49      3.39 o
   4   6   0       32.20       28.63      2.48 o
   5   6   0       63.11       68.58      5.35 o
   6   6   0      111.62      108.61      5.10 o
   7   6   0       22.06       31.25      4.31 o
   8   6   0       45.14       33.38      5.49 o
   9   6   0       33.92       41.83      8.51 o
  10   6   0        0.01       -1.03      3.00 o
  11   6   0        1.56       -3.35      3.85 o
   1   7   0       15.90       25.85      2.86 o
   2   7   0       15.32       17.62      3.49 o
   3   7   0        1.64        2.87      2.27 o
   4   7   0       33.76       30.47      3.04 o
   5   7   0      395.49      363.27     17.44 o
   6   7   0      205.30      215.69     10.07 o
   7   7   0       92.88      111.72      6.84 o
   8   7   0       56.85       64.76      5.78 o
   9   7   0        0.87        2.28      3.89 o
  10   7   0        0.13        5.23      9.58 o
   0   8   0      109.70      100.89     10.20 o
   1   8   0      148.03      128.98      4.37 o
   2   8   0      181.40      179.08      5.33 o
   3   8   0        0.43       -1.41      2.99 o
   4   8   0       97.28       95.94      5.76 o
   5   8   0        3.69        1.33      3.68 o
   6   8   0       69.00       55.81      5.57 o
   7   8   0       25.27       23.66      4.69 o
   8   8   0       14.54       16.14      5.47 o
   9   8   0        0.05        5.24      4.42 o
   1   9   0        0.01       -1.23      2.78 o
   2   9   0       20.00       27.04      4.09 o
   3   9   0       38.30       38.63      4.64 o
   4   9   0       12.89       16.51      4.17 o
   5   9   0        9.20        1.07      4.67 o
   6   9   0        3.33        3.36      4.22 o
   7   9   0        0.39        4.25      4.32 o
   8   9   0        0.31        6.09      4.44 o
   0  10   0        8.62        1.07      5.89 o
   1  10   0        9.67       15.92      4.52 o
   2  10   0       12.05       13.18      4.18 o
   3  10   0       23.62       15.85      4.35 o
   4  10   0       10.88        1.24      5.73 o
   5  10   0        2.28       -4.00      4.30 o
   6  10   0        8.11       11.11      4.93 o
   1  11   0       12.15       13.17      5.75 o
   2  11   0        0.32       -0.66      4.06 o
   3  11   0        2.54        3.46      4.35 o
 -13   1   1       33.20       41.23      7.75 o
 -12   1   1       20.22       18.26      6.55 o
 -11   1   1      184.87      186.37     14.02 o
 -10   1   1      230.05      262.31     16.47 o
  -9   1   1      218.76      234.83     12.72 o
  -8   1   1      155.31      161.49     10.10 o
  -7   1   1        4.26       -1.39      4.53 o
  -6   1   1       40.33       45.13      4.31 o
  -5   1   1        0.70       -1.38      2.56 o
  -4   1   1        6.61        5.93      2.21 o
  -3   1   1        3.00        2.94      1.64 o
  -2   1   1        5.78        7.39      1.02 o
  -1   1   1        2.33       -0.75      0.75 o
   0   1   1        3.76        3.16      0.40 o
   1   1   1        3.43        4.38      0.59 o
   2   1   1       30.05       26.96      1.07 o
   3   1   1      341.51      328.29      4.41 o
   4   1   1       74.14       66.98      2.53 o
   5   1   1      362.79      347.40      7.23 o
   6   1   1        3.31        4.14      2.07 o
   7   1   1        4.92       12.57      3.92 o
   8   1   1        0.89       -0.66      3.45 o
   9   1   1        3.56       -2.39      3.81 o
  10   1   1        2.17        4.13      3.45 o
  11   1   1       28.26       30.59      4.66 o
  12   1   1        1.58        1.30      4.05 o
  13   1   1        5.14       -1.99      4.62 o
 -13   2   1        1.89        1.15      5.61 o
 -12   2   1        5.95        0.24      5.12 o
 -11   2   1       10.73       10.15      4.81 o
 -10   2   1       18.61       13.48      4.75 o
  -9   2   1      387.68      374.45     17.81 o
  -8   2   1        9.52        6.16      3.90 o
  -7   2   1       71.80       70.41      6.57 o
  -6   2   1        4.32        2.75      2.98 o
  -5   2   1     1040.64     1047.65     40.04 o
  -4   2   1        8.37        9.37      1.94 o
  -3   2   1       37.54       56.76      2.03 o
  -2   2   1      125.19      120.62      1.82 o
  -1   2   1    11436.39    10761.87    102.88 o
   0   2   1    11110.16    10374.86     83.89 o
   1   2   1    25500.69    23734.13    215.91 o
   2   2   1       21.93       22.57      1.29 o
   3   2   1     1160.56     1066.54     12.39 o
   4   2   1      445.09      425.16      7.97 o
   5   2   1      526.94      526.05      8.92 o
   6   2   1      349.25      365.17      7.84 o
   7   2   1        4.99       14.09      2.99 o
   8   2   1       15.27       13.72      3.90 o
   9   2   1        0.41       -3.16      3.85 o
  10   2   1       21.66       20.36      4.91 o
  11   2   1        0.17        4.29      7.40 o
  12   2   1        5.46        3.06      4.54 o
  13   2   1        0.00       -4.05      4.33 o
 -13   3   1        0.03       -5.23      5.23 o
 -12   3   1        0.04       -4.55      4.55 o
 -11   3   1       11.91       14.17      5.54 o
 -10   3   1        4.09        5.79      7.76 o
  -9   3   1       53.06       55.06      6.38 o
  -8   3   1      100.28       95.36      6.62 o
  -7   3   1      119.95      121.06      4.70 o
  -6   3   1      159.44      162.18      4.96 o
  -5   3   1      888.84      882.25     13.73 o
  -4   3   1      150.48      148.37      4.85 o
  -3   3   1        6.26        6.37      0.92 o
  -2   3   1      112.37      127.00      2.47 o
  -1   3   1      618.30      604.05      7.66 o
   0   3   1       13.28       13.30      1.08 o
   1   3   1        3.70        3.41      0.99 o
   2   3   1       32.58       33.62      1.32 o
   3   3   1      172.77      173.56      2.76 o
   4   3   1        0.22       -0.21      1.13 o
   5   3   1      203.70      195.37      4.63 o
   6   3   1      240.55      247.25      6.17 o
   7   3   1       24.18       25.09      3.35 o
   8   3   1       25.19       25.33      4.94 o
   9   3   1       96.82      101.30      6.85 o
  10   3   1        3.05       -1.15      3.98 o
  11   3   1        9.47       -2.57      8.09 o
  12   3   1        2.50       -0.09      5.05 o
  13   3   1        0.19       -4.65      8.81 o
 -12   4   1        0.97       -0.91      5.02 o
 -11   4   1        0.01        2.68      4.75 o
 -10   4   1       15.48       13.00      5.40 o
  -9   4   1        1.64        0.38      4.23 o
  -8   4   1       56.86       61.30      4.03 o
  -7   4   1       39.40       43.71      4.68 o
  -6   4   1        1.92       -1.01      1.54 o
  -5   4   1        0.20       -1.01      1.43 o
  -4   4   1        5.42        0.08      1.73 o
  -3   4   1       69.26       62.44      3.04 o
  -2   4   1      554.35      526.22      7.08 o
  -1   4   1      267.55      283.78      4.73 o
   0   4   1     3247.62     3086.19     35.05 o
   1   4   1       95.28      104.38      2.39 o
   2   4   1       26.81       23.64      1.59 o
   3   4   1      188.48      206.27      3.75 o
   4   4   1       63.28       62.02      2.33 o
   5   4   1      201.30      192.58      3.75 o
   6   4   1      167.03      153.14      6.35 o
   7   4   1       31.40       31.32      4.31 o
   8   4   1        0.08       -4.66      4.66 o
   9   4   1       78.78       68.19      9.38 o
  10   4   1        0.01       -4.65      4.65 o
  11   4   1       16.10       10.60      5.09 o
  12   4   1        0.33       -0.32      4.71 o
 -12   5   1        1.80        0.03      5.46 o
 -11   5   1        4.74       -5.97      9.90 o
 -10   5   1       39.01       47.44      9.01 o
  -9   5   1       20.17       13.58      5.90 o
  -8   5   1        6.41        6.94      2.78 o
  -7   5   1       40.14       47.52      2.89 o
  -6   5   1       40.06       38.35      2.37 o
  -5   5   1      316.63      303.75      9.59 o
  -4   5   1       80.27       77.88      3.81 o
  -3   5   1      308.32      304.58      5.43 o
  -2   5   1      210.63      206.78      4.10 o
  -1   5   1       11.98       12.62      2.15 o
   0   5   1       56.01       63.29      2.99 o
   1   5   1       11.09       11.64      1.29 o
   2   5   1      100.16       90.46      2.66 o
   3   5   1        8.12       10.97      1.57 o
   4   5   1      155.33      150.31      4.13 o
   5   5   1       24.84       31.15      2.20 o
   6   5   1       39.92       47.63      2.78 o
   7   5   1       34.01       36.53      2.56 o
   8   5   1      116.70      132.66      6.25 o
   9   5   1        8.30        4.69      3.15 o
  10   5   1       14.67       12.23      3.61 o
  11   5   1        6.77        7.14      4.53 o
  12   5   1        0.66        0.80      4.62 o
 -11   6   1        0.14        0.63      6.90 o
 -10   6   1        0.68       -1.10      3.73 o
  -9   6   1       13.17       10.70      4.47 o
  -8   6   1        5.32        6.12      4.04 o
  -7   6   1       11.90       13.27     11.63 o
  -6   6   1      160.11      153.20      5.91 o
  -5   6   1      908.75      868.58     16.88 o
  -4   6   1       16.05       20.03      2.78 o
  -3   6   1      153.53      158.36      3.59 o
  -2   6   1        3.04        5.02      2.28 o
  -1   6   1      224.18      242.07      6.16 o
   0   6   1       70.21       75.04      3.50 o
   1   6   1        0.42       -1.30      1.30 o
   2   6   1        0.17       -0.39      1.78 o
   3   6   1       36.20       43.67      3.00 o
   4   6   1       49.16       51.86      2.63 o
   5   6   1        7.18        8.65      1.96 o
   6   6   1       93.11       90.39      4.21 o
   7   6   1       50.42       48.75      4.85 o
   8   6   1      107.05      107.56     12.96 o
   9   6   1       32.73       30.43      4.82 o
  10   6   1        3.60       -2.16      2.93 o
  11   6   1        4.16       -3.45      3.45 o
 -10   7   1        0.62       -0.69      6.03 o
  -9   7   1        1.65       -3.58      3.58 o
  -8   7   1        0.20        0.09      3.64 o
  -7   7   1       25.77       33.88      4.66 o
  -6   7   1       16.47       18.61      5.82 o
  -5   7   1       29.21       24.58      3.48 o
  -4   7   1       26.24       22.19      3.01 o
  -3   7   1       33.28       30.74      3.66 o
  -2   7   1       26.62       29.58      3.23 o
  -1   7   1        0.00        0.14      2.30 o
   0   7   1        0.01        0.30      2.25 o
   1   7   1        5.02        6.49      1.90 o
   2   7   1        0.09       -2.00      2.00 o
   3   7   1       30.04       30.41      2.15 o
   4   7   1       40.91       38.57      3.12 o
   5   7   1       20.83       22.22      2.75 o
   6   7   1        4.44        4.39      3.51 o
   7   7   1       11.39       11.76      4.02 o
   8   7   1        8.55        7.15      4.02 o
   9   7   1        5.54        4.83      4.14 o
  10   7   1        0.30       -2.05      4.58 o
  -9   8   1        0.81       -5.63      5.63 o
  -8   8   1        1.29       -0.84      3.98 o
  -7   8   1        0.00       -3.21      3.91 o
  -6   8   1       36.07       37.15      4.94 o
  -5   8   1      137.92      139.54      7.51 o
  -4   8   1       60.74       60.74      5.58 o
  -3   8   1        0.36       -1.40      3.56 o
  -2   8   1        4.82        2.44      2.73 o
  -1   8   1        2.08       -1.22      2.59 o
   0   8   1        0.15        3.58      2.63 o
   1   8   1        5.41       -1.40      2.33 o
   2   8   1        0.66       -0.66      2.20 o
   3   8   1        0.25        3.52      3.12 o
   4   8   1        0.12       -0.89      1.89 o
   5   8   1       15.13       17.83      3.88 o
   6   8   1       39.97       37.47      4.95 o
   7   8   1       26.44       26.31      4.95 o
   8   8   1        1.33       -0.23      3.90 o
   9   8   1        1.96        0.79      4.40 o
  -8   9   1        0.31       -6.01      6.01 o
  -7   9   1        0.04       -0.24      5.50 o
  -6   9   1        3.63        5.43      4.38 o
  -5   9   1      107.35      103.83     15.01 o
  -4   9   1      169.34      172.22      8.52 o
  -3   9   1       45.84       38.17      4.28 o
  -2   9   1       38.62       40.41      4.06 o
  -1   9   1        6.22        3.24      2.95 o
   0   9   1       13.65       13.96      3.98 o
   1   9   1        0.03        1.88      2.88 o
   2   9   1        0.16        0.08      3.09 o
   3   9   1       27.70       22.74      4.10 o
   4   9   1       31.70       32.66      4.64 o
   5   9   1       71.66       73.77      6.56 o
   6   9   1       48.31       46.72      5.80 o
   7   9   1        2.49       -2.74      4.07 o
   8   9   1        7.50        7.29      4.53 o
  -6  10   1        2.23       -5.45      6.50 o
  -5  10   1        5.03       -1.31      4.39 o
  -4  10   1        5.74        1.32      4.25 o
  -3  10   1       12.47       20.81      4.54 o
  -2  10   1        4.18        5.66      4.85 o
  -1  10   1       52.04       58.03     10.23 o
   0  10   1       80.54       76.03      8.97 o
   1  10   1       71.91       77.72      7.40 o
   2  10   1       80.65       81.74      5.73 o
   3  10   1       44.16       55.28      5.42 o
   4  10   1        0.46       -1.33      4.57 o
   5  10   1       22.08       11.09      7.15 o
   6  10   1        8.95       12.42      4.83 o
  -3  11   1        2.67       -0.43      4.32 o
  -2  11   1        3.34        0.91      3.93 o
  -1  11   1        5.54       -4.30      4.30 o
   0  11   1        1.06       -4.72      4.72 o
   1  11   1        3.99        9.53      5.63 o
   2  11   1        4.35        6.44      4.15 o
 -13   0   2        0.45        9.09     12.02 o
 -12   0   2       14.31       -0.61     10.26 o
 -11   0   2       33.02       33.79     11.78 o
 -10   0   2      194.72      209.40     19.13 o
  -9   0   2       63.38       67.41     12.63 o
  -8   0   2      771.87      764.11     34.02 o
  -7   0   2       19.80       16.76      7.67 o
  -6   0   2      235.99      266.50     15.75 o
  -5   0   2        6.75       18.32      4.03 o
  -4   0   2     1137.04     1145.41     22.21 o
  -3   0   2      169.77      171.96      4.88 o
  -2   0   2     3681.92     3492.13     47.45 o
  -1   0   2       29.05       26.71      1.37 o
   0   0   2       50.85       39.17      1.57 o
   1   0   2    27336.56    26137.69    310.31 o
   2   0   2     7675.92     7346.76     87.69 o
   3   0   2     7355.68     7136.80     85.24 o
   4   0   2     2618.55     2500.34     41.27 o
   5   0   2     1420.28     1430.50     28.66 o
   6   0   2       90.11      114.19      5.51 o
   7   0   2       86.00      102.30      7.00 o
   8   0   2        3.03       12.44      4.89 o
   9   0   2       48.64       40.78      9.31 o
  10   0   2       31.56       28.80      8.25 o
  11   0   2       11.96       -2.50      5.23 o
  12   0   2        1.85       -1.87      5.39 o
  13   0   2        6.01       -1.56      6.89 o
 -13   1   2        0.02        6.81      6.24 o
 -12   1   2        0.00       -5.93      7.17 o
 -11   1   2       15.68        8.38     13.84 o
 -10   1   2      466.54      477.25     19.36 o
  -9   1   2       23.70       14.57      8.89 o
  -8   1   2       74.93       76.35     11.44 o
  -7   1   2       74.57       75.20     10.38 o
  -6   1   2      108.43      103.51      5.90 o
  -5   1   2      834.08      868.81     19.47 o
  -4   1   2     1431.66     1490.76     22.14 o
  -3   1   2      208.97      198.41      3.70 o
  -2   1   2      674.74      662.08      8.07 o
  -1   1   2        8.93        9.97      0.79 o
   0   1   2        3.57        1.76      0.67 o
   1   1   2       13.98       10.97      0.84 o
   2   1   2      133.10      134.58      2.22 o
   3   1   2       62.52       65.48      2.25 o
   4   1   2      154.74      137.40      3.26 o
   5   1   2       92.34       77.68      2.86 o
   6   1   2       87.73       83.88      3.92 o
   7   1   2      153.43      168.64      5.49 o
   8   1   2       26.43       35.65      3.46 o
   9   1   2        4.41        6.69      3.46 o
  10   1   2       20.45       20.67      4.13 o
  11   1   2       34.00       37.55      4.84 o
  12   1   2        1.61        1.60      5.54 o
  13   1   2        0.18       -4.64      4.64 o
 -13   2   2        0.22       -5.09      5.09 o
 -12   2   2        0.17       -2.83      5.08 o
 -11   2   2        8.23        2.06      4.65 o
 -10   2   2       33.10       41.09      8.41 o
  -9   2   2       39.21       38.06      7.98 o
  -8   2   2       20.13       18.13      6.32 o
  -7   2   2        2.40       -2.05      3.43 o
  -6   2   2      213.91      253.00      8.32 o
  -5   2   2      820.13      853.82     16.00 o
  -4   2   2       22.20       17.13      2.05 o
  -3   2   2        7.50        7.90      1.14 o
  -2   2   2     2152.21     2100.46     21.72 o
  -1   2   2     3039.31     3008.38     28.16 o
   0   2   2     2713.40     2571.71     22.74 o
   1   2   2     2920.33     2747.45     24.53 o
   2   2   2      270.15      288.90      3.58 o
   3   2   2       56.02       55.91      2.06 o
   4   2   2       76.38       72.54      2.75 o
   5   2   2       10.46       15.39      2.10 o
   6   2   2      404.63      409.19      8.63 o
   7   2   2       90.20       97.88      5.04 o
   8   2   2        0.02       -1.96      2.82 o
   9   2   2       13.41       12.75      3.67 o
  10   2   2        3.92       -5.69      7.39 o
  11   2   2       11.51        5.49      3.93 o
  12   2   2        4.63        2.41      4.38 o
  13   2   2        1.05        0.19      4.47 o
 -13   3   2        0.02       -3.07      8.42 o
 -12   3   2       15.01        6.77      5.68 o
 -11   3   2       26.25       14.43      5.74 o
 -10   3   2      297.45      293.24     14.36 o
  -9   3   2       11.20        9.42      4.43 o
  -8   3   2      264.66      267.72      8.48 o
  -7   3   2       47.44       46.17      3.22 o
  -6   3   2      221.51      217.94      5.33 o
  -5   3   2      358.01      327.02      6.48 o
  -4   3   2        6.30        4.77      1.45 o
  -3   3   2       22.39       23.59      1.23 o
  -2   3   2      894.43      923.50     10.91 o
  -1   3   2      211.59      219.28      3.00 o
   0   3   2       83.49       85.11      1.64 o
   1   3   2       25.71       21.23      1.26 o
   2   3   2       55.82       61.53      2.51 o
   3   3   2        0.34        0.24      0.84 o
   4   3   2        0.56       -1.36      1.36 o
   5   3   2      478.50      469.98      8.30 o
   6   3   2      191.61      188.33      5.83 o
   7   3   2       13.04       14.42      2.70 o
   8   3   2        4.96        5.68      3.07 o
   9   3   2        0.30        1.92      3.75 o
  10   3   2        2.52       -2.02      3.34 o
  11   3   2        6.39        5.19      4.13 o
  12   3   2        5.11        3.16      4.01 o
  13   3   2        0.10        2.97      5.63 o
 -12   4   2        4.48        3.10      5.03 o
 -11   4   2        0.16       -1.72      4.46 o
 -10   4   2       42.69       26.90      5.79 o
  -9   4   2        3.45        2.81      2.74 o
  -8   4   2       50.77       44.71      3.44 o
  -7   4   2       11.95       11.76      2.00 o
  -6   4   2        0.89       -0.53      1.41 o
  -5   4   2      746.64      778.02     11.35 o
  -4   4   2     1446.36     1481.85     17.01 o
  -3   4   2       18.94       18.59      1.53 o
  -2   4   2       62.09       50.93      2.53 o
  -1   4   2      966.44      952.00     11.00 o
   0   4   2     3231.78     3160.90     36.60 o
   1   4   2       39.64       43.04      1.79 o
   2   4   2      101.90      100.92      2.57 o
   3   4   2        0.89        0.15      1.21 o
   4   4   2        4.40        4.50      1.90 o
   5   4   2       92.24       92.33      2.88 o
   6   4   2       43.13       51.14      3.63 o
   7   4   2       43.46       53.67      3.55 o
   8   4   2       27.80       29.41      4.42 o
   9   4   2       48.89       52.83      7.50 o
  10   4   2        1.61       -0.77      4.34 o
  11   4   2        1.07        4.60      4.58 o
  12   4   2        2.02       -2.54      6.11 o
 -12   5   2        0.32       -0.10      4.96 o
 -11   5   2        8.19        9.65      5.03 o
 -10   5   2        0.10        0.19      7.27 o
  -9   5   2       14.15       12.43      3.17 o
  -8   5   2        4.60        6.37      2.80 o
  -7   5   2        3.14        0.56      1.87 o
  -6   5   2       47.99       42.61      2.93 o
  -5   5   2       83.32       87.75      3.81 o
  -4   5   2       81.03       90.73      3.32 o
  -3   5   2        2.75        0.86      1.33 o
  -2   5   2        4.94        3.27      1.15 o
  -1   5   2      210.40      205.48      3.79 o
   0   5   2      221.89      245.82      4.59 o
   1   5   2        1.22        3.02      1.43 o
   2   5   2       67.22       69.13      2.55 o
   3   5   2       82.55       86.19      2.96 o
   4   5   2       14.23       10.54      1.68 o
   5   5   2       15.09       15.61      1.92 o
   6   5   2       12.46        9.78      2.25 o
   7   5   2        0.17        1.06      1.61 o
   8   5   2        9.69        7.52      2.76 o
   9   5   2        0.00        1.64      3.89 o
  10   5   2        6.21        0.36      4.13 o
  11   5   2        0.04       -3.97      3.97 o
  12   5   2        0.72        2.13      4.81 o
 -11   6   2        3.86        0.78      7.29 o
 -10   6   2        4.87        7.04      7.73 o
  -9   6   2       19.62       14.50      3.87 o
  -8   6   2       32.57       37.88      4.89 o
  -7   6   2       29.66       27.31      4.53 o
  -6   6   2       20.98       16.97      3.16 o
  -5   6   2       31.53       33.29      3.50 o
  -4   6   2      395.51      360.28      6.56 o
  -3   6   2      442.49      444.48      7.30 o
  -2   6   2        6.34        2.19      1.60 o
  -1   6   2       81.52       88.26      3.97 o
   0   6   2      475.84      478.99      7.68 o
   1   6   2      525.43      523.51      8.20 o
   2   6   2        0.31       -2.21      2.21 o
   3   6   2       20.63       17.25      2.02 o
   4   6   2       56.66       63.65      2.95 o
   5   6   2       50.60       47.58      2.87 o
   6   6   2       15.80       23.43      3.33 o
   7   6   2       10.49        9.16      3.13 o
   8   6   2       13.06       16.52      3.47 o
   9   6   2       11.34        9.13      4.27 o
  10   6   2       15.75       11.72      3.13 o
  11   6   2        0.00       -2.45      3.33 o
 -10   7   2        2.91       -5.70      9.43 o
  -9   7   2       16.18       15.13      6.83 o
  -8   7   2        6.82        5.36      4.22 o
  -7   7   2       27.44       32.42      5.71 o
  -6   7   2       47.32       55.73      5.93 o
  -5   7   2      186.77      199.20      6.78 o
  -4   7   2      613.74      609.79     11.74 o
  -3   7   2      242.89      234.42      6.35 o
  -2   7   2        1.54       -1.91      2.50 o
  -1   7   2        8.00        6.94      2.80 o
   0   7   2        1.07        3.17      1.86 o
   1   7   2       47.59       52.80      2.56 o
   2   7   2        9.27        9.78      1.94 o
   3   7   2        0.00        0.50      1.80 o
   4   7   2       36.18       38.74      4.33 o
   5   7   2       35.99       32.01      3.37 o
   6   7   2       84.35       92.47      5.08 o
   7   7   2       26.99       29.83      3.90 o
   8   7   2       22.52       24.11      4.69 o
   9   7   2       55.31       53.35      5.78 o
  10   7   2        3.00        1.64      4.34 o
  -9   8   2        5.55       -0.59      6.04 o
  -8   8   2        1.99        2.07     10.14 o
  -7   8   2        4.02        4.76      4.08 o
  -6   8   2        0.21       -0.93      3.63 o
  -5   8   2       66.62       61.62      5.80 o
  -4   8   2       72.89       67.37      8.72 o
  -3   8   2        0.05       -0.62      3.19 o
  -2   8   2       10.00        8.51      3.11 o
  -1   8   2       13.53       11.35      3.08 o
   0   8   2       16.18       11.23      3.59 o
   1   8   2       84.98       81.04      4.17 o
   2   8   2      101.03       85.80      3.58 o
   3   8   2      103.59       92.76      3.79 o
   4   8   2       40.63       44.81      4.37 o
   5   8   2        5.73        2.89      2.76 o
   6   8   2        0.47        0.88      3.04 o
   7   8   2       10.75       18.45      4.68 o
   8   8   2        7.25        2.25      3.93 o
   9   8   2       30.82       32.71      5.65 o
  -8   9   2        3.45        5.59      6.77 o
  -7   9   2        0.17        5.04      6.17 o
  -6   9   2        4.27        5.28      4.36 o
  -5   9   2        0.00       -1.60      5.09 o
  -4   9   2       21.57       30.46      4.64 o
  -3   9   2       50.00       51.88      7.61 o
  -2   9   2       38.92       33.10      4.14 o
  -1   9   2        1.20        0.71      3.20 o
   0   9   2        2.82        4.51      3.37 o
   1   9   2        1.86        0.59      2.95 o
   2   9   2        7.02        9.24      3.49 o
   3   9   2        1.99       -2.17      4.23 o
   4   9   2       28.06       24.90      4.29 o
   5   9   2       27.76       33.63      3.63 o
   6   9   2        9.75       15.53      4.49 o
   7   9   2        0.40       -0.14      4.15 o
   8   9   2        2.05        2.95      4.42 o
  -6  10   2        9.75        6.67      5.04 o
  -5  10   2       17.68       21.39      5.45 o
  -4  10   2        1.64       -0.09      4.62 o
  -3  10   2        9.78        4.59      5.13 o
  -2  10   2        8.62        2.59      3.83 o
  -1  10   2       17.32       11.94      4.59 o
   0  10   2       34.18       32.65      6.19 o
   1  10   2       15.08       11.44      5.11 o
   2  10   2        1.90       -0.63      3.58 o
   3  10   2        2.72        1.74      3.81 o
   4  10   2       11.99        9.26      4.26 o
   5  10   2        2.25        1.85      6.65 o
   6  10   2        1.52       -1.06      5.97 o
  -2  11   2        7.01        6.01      5.72 o
  -1  11   2        0.81        3.28      4.23 o
   0  11   2        4.12       -0.72      5.32 o
   1  11   2        2.95       10.65      5.83 o
   2  11   2        3.46        3.03      4.12 o
 -13   1   3        3.52        6.79     11.99 o
 -12   1   3        5.04       -4.73      7.57 o
 -11   1   3        2.25        1.65      7.00 o
 -10   1   3      366.98      373.36     22.50 o
  -9   1   3      666.54      710.40     24.06 o
  -8   1   3       15.69        8.10      6.30 o
  -7   1   3       63.18       83.02      7.87 o
  -6   1   3      105.30      102.42      4.27 o
  -5   1   3      704.29      766.90     14.53 o
  -4   1   3       37.22       41.42      2.08 o
  -3   1   3       71.01       82.50      2.49 o
  -2   1   3       16.95       16.43      1.25 o
  -1   1   3       15.63       15.18      1.00 o
   0   1   3      152.49      162.58      2.68 o
   1   1   3      359.49      336.08      3.93 o
   2   1   3        5.62        4.79      1.00 o
   3   1   3        0.94        0.62      1.15 o
   4   1   3      251.52      255.21      6.37 o
   5   1   3       44.50       45.18      2.50 o
   6   1   3       91.89      100.91      3.91 o
   7   1   3        0.00       -1.02      2.03 o
   8   1   3        0.98       -0.17      2.30 o
   9   1   3       22.18       18.84      3.36 o
  10   1   3       11.69        4.39      4.23 o
  11   1   3       17.32       29.40      4.78 o
  12   1   3       18.91       21.17      4.83 o
  13   1   3        1.16        4.93      4.81 o
 -13   2   3        1.18       -3.41      7.01 o
 -12   2   3        4.22        5.97     10.60 o
 -11   2   3       36.17       32.85      8.45 o
 -10   2   3        1.58       -4.74      6.33 o
  -9   2   3      112.21      117.02     28.12 o
  -8   2   3      115.09      117.23     17.98 o
  -7   2   3       17.71       20.24      8.18 o
  -6   2   3       60.49       76.56      5.45 o
  -5   2   3      423.07      437.48      9.86 o
  -4   2   3     1215.21     1284.07     19.68 o
  -3   2   3      453.16      451.59      6.87 o
  -2   2   3        0.49       -0.25      0.99 o
  -1   2   3      851.42      800.25      9.08 o
   0   2   3      108.50      114.41      2.09 o
   1   2   3      458.21      428.59      4.67 o
   2   2   3       27.46       29.19      1.63 o
   3   2   3      306.99      302.22      4.33 o
   4   2   3     1393.94     1376.82     16.10 o
   5   2   3        5.12        4.34      1.67 o
   6   2   3       78.00       93.77      3.45 o
   7   2   3       14.71       18.44      2.55 o
   8   2   3       22.93       23.07      3.22 o
   9   2   3        0.00        2.78      2.84 o
  10   2   3       44.69       46.73      4.83 o
  11   2   3        2.17       -0.77      3.62 o
  12   2   3        3.52        7.09      4.48 o
  13   2   3        3.84       -4.49      4.49 o
 -13   3   3        9.46       -3.66      5.31 o
 -12   3   3        0.02        5.44      5.38 o
 -11   3   3       62.42       42.34      9.30 o
 -10   3   3        6.54        5.91      8.43 o
  -9   3   3       58.23       67.32      4.43 o
  -8   3   3        2.16        1.89      2.37 o
  -7   3   3       26.64       32.65      2.41 o
  -6   3   3        1.05        0.84      1.87 o
  -5   3   3      202.51      212.71      4.90 o
  -4   3   3     1763.27     1839.91     24.01 o
  -3   3   3      229.15      239.63      4.24 o
  -2   3   3       71.63       74.75      2.01 o
  -1   3   3       34.30       36.02      1.55 o
   0   3   3      544.72      534.21      8.54 o
   1   3   3      154.71      149.34      3.64 o
   2   3   3        4.47        4.28      1.07 o
   3   3   3       53.05       58.62      1.84 o
   4   3   3       83.42       88.22      2.40 o
   5   3   3       51.17       48.24      2.32 o
   6   3   3       79.07       80.32      3.22 o
   7   3   3       13.73       22.20      2.66 o
   8   3   3       30.75       35.80      3.50 o
   9   3   3        4.95        2.61      2.83 o
  10   3   3        0.46        2.14      3.10 o
  11   3   3        4.97       -0.26      3.73 o
  12   3   3        6.69        5.62      4.37 o
 -12   4   3        1.07       -4.60      4.60 o
 -11   4   3        0.40       -2.23      4.48 o
 -10   4   3       13.19       11.08      5.08 o
  -9   4   3        2.63        2.78      4.33 o
  -8   4   3        6.95        5.34      2.29 o
  -7   4   3        5.27        4.58      1.81 o
  -6   4   3       10.21        8.48      2.54 o
  -5   4   3      492.14      489.84      7.40 o
  -4   4   3      134.48      149.33      3.02 o
  -3   4   3      206.63      195.81      4.14 o
  -2   4   3      186.28      191.06      3.67 o
  -1   4   3      762.39      743.00      9.66 o
   0   4   3      135.92      133.35      2.67 o
   1   4   3     1854.68     1857.61     20.99 o
   2   4   3      307.63      324.88      4.90 o
   3   4   3       26.57       24.22      1.63 o
   4   4   3       11.77       12.09      1.89 o
   5   4   3        7.03        9.87      1.71 o
   6   4   3        0.55        1.60      1.67 o
   7   4   3        0.29        0.96      2.07 o
   8   4   3        0.00       -2.50      2.50 o
   9   4   3        7.65        7.21      3.13 o
  10   4   3       19.82       16.21      4.21 o
  11   4   3        0.27       -2.40      5.53 o
  12   4   3        0.65       -4.06      6.41 o
 -12   5   3        4.24       -0.63      5.04 o
 -11   5   3        0.13        1.99      4.73 o
 -10   5   3       10.90        9.22     10.74 o
  -9   5   3       40.16       28.39      6.99 o
  -8   5   3        0.96       -2.37      2.37 o
  -7   5   3        4.35        4.12      1.96 o
  -6   5   3       36.71       35.57      2.24 o
  -5   5   3        3.84       -0.81      1.76 o
  -4   5   3       58.96       61.57      2.51 o
  -3   5   3      208.12      192.49      4.22 o
  -2   5   3        3.69        0.68      1.69 o
  -1   5   3      294.53      283.13      4.85 o
   0   5   3        1.03        1.48      1.21 o
   1   5   3       33.48       33.73      1.67 o
   2   5   3       22.25       21.85      1.54 o
   3   5   3      112.99      122.66      3.29 o
   4   5   3        1.32       -0.03      1.56 o
   5   5   3        0.06       -1.29      1.65 o
   6   5   3        3.76       -2.10      2.10 o
   7   5   3        4.26        4.68      2.15 o
   8   5   3        0.04        1.40      2.56 o
   9   5   3        2.47        5.82      2.90 o
  10   5   3        4.97       -2.71      4.22 o
  11   5   3        1.40        4.72      7.30 o
 -11   6   3        0.12       -0.15      4.37 o
 -10   6   3        1.22        0.38      5.92 o
  -9   6   3        0.14       -3.38      3.38 o
  -8   6   3        4.33       18.06      9.78 o
  -7   6   3       12.86       28.10     11.39 o
  -6   6   3        5.44        3.07      2.89 o
  -5   6   3       31.84       31.43      2.93 o
  -4   6   3      304.85      323.67      9.83 o
  -3   6   3       79.70       85.53      2.87 o
  -2   6   3      127.32      128.45      3.55 o
  -1   6   3       84.81       87.60      2.75 o
   0   6   3      313.37      310.71      5.95 o
   1   6   3      238.76      238.10      7.35 o
   2   6   3       27.60       29.26      2.40 o
   3   6   3        6.18        7.44      2.00 o
   4   6   3        0.70        1.34      1.97 o
   5   6   3        6.98        2.17      2.69 o
   6   6   3       87.85       99.28      4.93 o
   7   6   3        6.83        2.21      3.45 o
   8   6   3        0.45        2.85      3.13 o
   9   6   3       27.80       34.79      4.28 o
  10   6   3        8.43        7.06      4.13 o
  11   6   3        0.69        0.44      3.47 o
 -10   7   3        0.24        6.15      9.73 o
  -9   7   3        5.43        9.73     10.26 o
  -8   7   3        1.61        0.27     11.72 o
  -7   7   3        1.14        0.49      3.50 o
  -6   7   3       39.30       42.94      9.18 o
  -5   7   3       47.72       59.84      4.64 o
  -4   7   3        0.04       -2.06      2.06 o
  -3   7   3       25.43       22.77      2.50 o
  -2   7   3      156.40      139.99      4.18 o
  -1   7   3       78.77       77.46      3.52 o
   0   7   3       11.80        7.46      2.35 o
   1   7   3       15.48       16.16      2.24 o
   2   7   3        4.45        4.64      2.09 o
   3   7   3       16.07       14.47      2.56 o
   4   7   3        1.15       -1.70      2.47 o
   5   7   3       32.87       30.18      3.44 o
   6   7   3       48.57       55.45      4.19 o
   7   7   3        3.93        6.62      3.18 o
   8   7   3        2.55        7.71      3.42 o
   9   7   3        7.39       10.53      4.42 o
  10   7   3        0.32        3.89      5.21 o
  -9   8   3        0.03        4.79      6.58 o
  -8   8   3        9.26       10.64      6.68 o
  -7   8   3        3.19        3.25      6.04 o
  -6   8   3        0.04       -1.10      3.84 o
  -5   8   3       14.62       19.48      4.81 o
  -4   8   3       87.15       81.43      5.23 o
  -3   8   3       83.80       86.23      7.44 o
  -2   8   3       65.85       62.67      6.32 o
  -1   8   3        0.99        2.59      2.55 o
   0   8   3       36.61       31.02      2.94 o
   1   8   3        0.62       -1.62      2.60 o
   2   8   3        0.18        0.50      2.63 o
   3   8   3        0.73        1.32      2.79 o
   4   8   3        3.92        4.16      2.84 o
   5   8   3        0.08        4.99      2.98 o
   6   8   3       23.67       22.48      4.20 o
   7   8   3       15.55       17.34      4.51 o
   8   8   3        7.20       -2.15      5.14 o
   9   8   3        1.78        4.66      5.61 o
  -7   9   3        0.49       -2.52      6.36 o
  -6   9   3        0.24       -2.52      3.50 o
  -5   9   3        1.39        0.91      2.92 o
  -4   9   3       31.00       25.97      4.53 o
  -3   9   3      136.12      151.88     11.65 o
  -2   9   3      106.16      101.97      7.65 o
  -1   9   3       31.54       31.25      5.53 o
   0   9   3       15.81        6.02      3.94 o
   1   9   3        2.69        3.89      2.90 o
   2   9   3        4.01       11.15      3.05 o
   3   9   3        0.79       -0.13      3.53 o
   4   9   3       10.63       14.72      4.31 o
   5   9   3       37.20       51.75      4.34 o
   6   9   3       44.00       48.81      5.00 o
   7   9   3       21.52       32.03      8.36 o
  -5  10   3        0.26        7.07      9.02 o
  -4  10   3        2.49        4.49      5.44 o
  -3  10   3        3.14        2.39      5.14 o
  -2  10   3        5.63        3.74      4.96 o
  -1  10   3       17.06       11.95      4.58 o
   0  10   3       13.11       20.23      4.56 o
   1  10   3       33.10       38.17      5.35 o
   2  10   3       36.35       40.85      6.85 o
   3  10   3       23.81       29.97      6.06 o
   4  10   3       14.21       16.07      3.40 o
   5  10   3        9.44       12.09      3.61 o
  -1  11   3        5.23        2.72      5.96 o
   0  11   3       15.09       12.46      5.86 o
 -12   0   4        4.22        6.82     11.64 o
 -11   0   4       11.98        8.93     10.58 o
 -10   0   4      113.28      148.38     16.60 o
  -9   0   4        4.75        2.90      9.81 o
  -8   0   4        0.72       -4.66      8.15 o
  -7   0   4        7.81        9.38      6.73 o
  -6   0   4       14.10       19.17      6.82 o
  -5   0   4     1582.89     1709.73     38.78 o
  -4   0   4      684.54      746.81     30.56 o
  -3   0   4     1216.47     1201.87     20.71 o
  -2   0   4       49.62       56.26      2.56 o
  -1   0   4      375.48      372.57      6.62 o
   0   0   4     2760.30     2829.91     37.50 o
   1   0   4    14590.57    14446.08    183.82 o
   2   0   4     1669.55     1544.47     19.87 o
   3   0   4      189.09      171.67      4.34 o
   4   0   4     1314.94     1252.26     24.67 o
   5   0   4      361.18      359.71     10.17 o
   6   0   4        0.28       -1.48      2.76 o
   7   0   4        2.19       -1.04      3.01 o
   8   0   4        5.97        6.74      3.83 o
   9   0   4       35.35       29.48      4.96 o
  10   0   4       66.24       57.72      6.15 o
  11   0   4       38.71       46.27      7.67 o
  12   0   4        5.64        2.72      6.18 o
  13   0   4        3.31       -0.34      6.27 o
 -13   1   4        7.46        0.80     11.80 o
 -12   1   4        0.52        7.94     11.16 o
 -11   1   4        0.19        5.76      7.42 o
 -10   1   4        3.78        1.02      6.83 o
  -9   1   4      193.70      201.33     13.06 o
  -8   1   4      185.40      188.97      6.54 o
  -7   1   4      146.97      170.68     10.56 o
  -6   1   4      125.38      117.27      8.61 o
  -5   1   4       80.88      109.31      4.51 o
  -4   1   4      324.44      357.21      6.98 o
  -3   1   4     1453.82     1527.85     16.96 o
  -2   1   4      265.65      275.91      4.65 o
  -1   1   4      109.80      106.61      2.39 o
   0   1   4        7.39        8.24      1.32 o
   1   1   4       39.22       42.30      1.85 o
   2   1   4       35.16       33.43      1.92 o
   3   1   4        9.52        9.01      1.40 o
   4   1   4        0.90       -0.85      1.41 o
   5   1   4       52.43       56.19      2.51 o
   6   1   4      120.10      121.46      4.36 o
   7   1   4       24.97       25.84      4.01 o
   8   1   4       39.06       33.92      3.35 o
   9   1   4       22.98       22.53      3.26 o
  10   1   4        5.56        9.65      3.35 o
  11   1   4        1.59        0.51      3.82 o
  12   1   4        8.94        3.26      4.52 o
  13   1   4        2.98       -4.16      4.80 o
 -13   2   4        0.72        5.73     12.02 o
 -12   2   4        0.00        1.36     10.92 o
 -11   2   4        0.63       -9.09      9.09 o
 -10   2   4       17.52       19.35      7.62 o
  -9   2   4       84.21       96.97     33.60 o
  -8   2   4       27.18       21.60      7.06 o
  -7   2   4       47.36       38.20      6.84 o
  -6   2   4      106.12      128.24      7.52 o
  -5   2   4      169.87      205.48      5.55 o
  -4   2   4      979.15     1087.15     14.65 o
  -3   2   4      327.84      309.28      5.16 o
  -2   2   4       84.01       90.09      2.66 o
  -1   2   4      183.90      190.20      3.53 o
   0   2   4      508.14      540.58      6.32 o
   1   2   4       45.36       42.36      1.82 o
   2   2   4      161.62      157.91      3.33 o
   3   2   4       45.84       46.21      2.34 o
   4   2   4      108.61      102.71      3.15 o
   5   2   4       51.09       56.78      3.05 o
   6   2   4      132.94      134.68      4.53 o
   7   2   4        0.54       -1.25      2.26 o
   8   2   4        2.51       -0.71      2.40 o
   9   2   4        3.59        3.72      3.47 o
  10   2   4       15.29       10.40      3.42 o
  11   2   4        0.05        5.60      4.08 o
  12   2   4        2.93        0.23      4.45 o
 -12   3   4        3.30       14.24      5.90 o
 -11   3   4        0.18       -4.72      9.46 o
 -10   3   4       42.28       17.80     11.06 o
  -9   3   4      210.22      193.23     12.43 o
  -8   3   4       20.92       29.36      7.26 o
  -7   3   4       19.24       24.36      3.65 o
  -6   3   4       27.42       31.38      3.70 o
  -5   3   4      246.91      271.62      6.54 o
  -4   3   4      364.66      372.09      6.47 o
  -3   3   4      155.16      151.49      3.32 o
  -2   3   4       46.87       49.34      1.93 o
  -1   3   4      329.44      329.75      4.64 o
   0   3   4       80.92       95.71      2.36 o
   1   3   4      155.62      147.95      3.02 o
   2   3   4       10.76       13.24      1.46 o
   3   3   4       36.59       41.12      1.78 o
   4   3   4       86.96       95.35      2.55 o
   5   3   4        5.42        3.50      1.37 o
   6   3   4       19.54       22.19      1.99 o
   7   3   4       10.19        8.99      2.47 o
   8   3   4        0.35       -2.55      2.55 o
   9   3   4        7.75        8.60      3.05 o
  10   3   4       19.74       21.40      3.94 o
  11   3   4        0.39       -2.09      4.62 o
  12   3   4        4.11        2.10      5.28 o
 -12   4   4       12.91        1.72      5.20 o
 -11   4   4       11.29       10.84      8.14 o
 -10   4   4        0.47        0.34      7.09 o
  -9   4   4       13.42       18.64      5.27 o
  -8   4   4        0.00        1.33      8.87 o
  -7   4   4        1.60        2.21      4.99 o
  -6   4   4       32.20       36.40      4.08 o
  -5   4   4        0.58        0.58      1.55 o
  -4   4   4       63.51       68.01      2.40 o
  -3   4   4      271.16      274.41      4.35 o
  -2   4   4       47.67       51.70      2.27 o
  -1   4   4       78.81       76.36      2.43 o
   0   4   4        8.10        7.02      1.43 o
   1   4   4       65.41       74.81      2.93 o
   2   4   4      273.77      258.54      4.48 o
   3   4   4      274.78      283.89      4.87 o
   4   4   4       37.35       40.17      2.11 o
   5   4   4       28.44       24.80      1.79 o
   6   4   4       19.26       21.77      2.05 o
   7   4   4       67.48       82.30      4.86 o
   8   4   4        6.06        2.02      2.20 o
   9   4   4       28.36       28.83      3.91 o
  10   4   4        0.10       -0.34      3.63 o
  11   4   4        2.36        7.64      4.12 o
  12   4   4        2.35        7.38      5.26 o
 -11   5   4        0.08       -2.55      4.59 o
 -10   5   4       98.15       75.94      7.25 o
  -9   5   4       28.68       20.64      5.00 o
  -8   5   4        2.20        0.12      3.80 o
  -7   5   4        0.15       -2.51      2.51 o
  -6   5   4        5.34        4.20      1.98 o
  -5   5   4       38.31       41.25      3.12 o
  -4   5   4        3.95        4.74      1.83 o
  -3   5   4        4.45        4.60      1.86 o
  -2   5   4        3.98        0.69      1.35 o
  -1   5   4      120.90      116.29      3.33 o
   0   5   4        5.65        6.73      1.42 o
   1   5   4      231.65      229.76      3.97 o
   2   5   4       34.31       36.87      1.99 o
   3   5   4       14.78       12.36      1.66 o
   4   5   4      110.34      110.09      3.25 o
   5   5   4       27.10       23.47      2.84 o
   6   5   4       39.61       42.29      2.79 o
   7   5   4        8.01        7.42      2.80 o
   8   5   4        0.00        0.89      2.47 o
   9   5   4        1.36        2.08      3.41 o
  10   5   4        3.68        5.96      3.92 o
  11   5   4        4.74        8.21      5.05 o
 -11   6   4       10.29       12.83     11.75 o
 -10   6   4        8.26       11.67      4.96 o
  -9   6   4        0.28       -3.81      3.81 o
  -8   6   4       35.25       37.91     11.24 o
  -7   6   4       62.94       58.99     11.56 o
  -6   6   4        9.66       11.39      4.36 o
  -5   6   4       17.53       13.58      2.75 o
  -4   6   4        3.66        1.51      1.99 o
  -3   6   4       90.00       82.51      3.63 o
  -2   6   4      315.77      323.56      6.28 o
  -1   6   4      260.53      254.90      5.34 o
   0   6   4       11.09        9.97      1.74 o
   1   6   4       19.42       19.48      2.42 o
   2   6   4      116.56      125.77      3.30 o
   3   6   4       58.79       63.23      2.60 o
   4   6   4       49.74       62.14      3.73 o
   5   6   4        8.07        5.34      2.73 o
   6   6   4        0.27       -2.53      2.55 o
   7   6   4       49.73       61.17      4.59 o
   8   6   4       21.80       21.16      4.96 o
   9   6   4        1.02        3.16      4.31 o
  10   6   4        4.87        6.09      3.17 o
 -10   7   4        1.69       -6.45      8.82 o
  -9   7   4        0.39       -4.98      8.87 o
  -8   7   4       22.15       10.90      9.67 o
  -7   7   4       33.02       36.76      7.42 o
  -6   7   4       37.78       38.27      6.08 o
  -5   7   4      161.98      150.58      8.09 o
  -4   7   4      195.72      193.45      8.95 o
  -3   7   4      156.78      137.61      5.26 o
  -2   7   4      262.00      259.78     11.20 o
  -1   7   4       43.92       51.07      3.74 o
   0   7   4        0.64        1.57      2.15 o
   1   7   4        2.24        2.13      2.24 o
   2   7   4       23.21       26.37      3.02 o
   3   7   4        0.79        2.11      2.67 o
   4   7   4        5.80        5.80      2.87 o
   5   7   4       29.57       36.13      4.54 o
   6   7   4       39.03       49.66      4.11 o
   7   7   4       43.28       52.41      4.60 o
   8   7   4       26.07       36.93      6.48 o
   9   7   4        1.73        0.87      4.23 o
  -9   8   4        0.00       -0.18      6.29 o
  -8   8   4        7.72       -0.65      6.52 o
  -7   8   4        0.09        1.39      4.04 o
  -6   8   4       26.61       25.14      4.79 o
  -5   8   4       37.88       32.50      4.71 o
  -4   8   4       11.35       12.44      4.58 o
  -3   8   4       20.17       23.92      3.78 o
  -2   8   4        0.09       -0.94      3.21 o
  -1   8   4      142.88      134.14      5.98 o
   0   8   4       59.58       53.09      7.23 o
   1   8   4        5.77        6.09      3.02 o
   2   8   4       30.64       29.53      3.59 o
   3   8   4       41.60       46.79      4.75 o
   4   8   4        6.61       10.52      4.28 o
   5   8   4        0.01        2.29      3.00 o
   6   8   4       29.55       26.96      3.99 o
   7   8   4       20.16       20.40      5.03 o
   8   8   4        2.27        3.62      4.48 o
  -7   9   4        7.45        9.05      4.46 o
  -6   9   4        4.17        0.63      6.44 o
  -5   9   4        0.41       -3.40      3.40 o
  -4   9   4       13.07       14.99      3.89 o
  -3   9   4        0.06       -3.19      3.19 o
  -2   9   4       52.58       53.78      6.49 o
  -1   9   4       83.10       68.20      4.94 o
   0   9   4        5.82        0.95      3.63 o
   1   9   4        4.94        4.79      3.71 o
   2   9   4        3.09        3.32      3.12 o
   3   9   4        0.38        1.06      3.09 o
   4   9   4        2.47        1.18      3.18 o
   5   9   4        0.40        4.08      3.36 o
   6   9   4       10.99        5.44      4.11 o
   7   9   4       15.52       17.00     10.48 o
  -5  10   4        6.97        8.98      6.07 o
  -4  10   4       12.17       14.95      6.17 o
  -3  10   4        0.47        1.74      5.21 o
  -2  10   4        5.05        4.99      6.91 o
  -1  10   4        3.35       15.64      5.42 o
   0  10   4       11.72        7.49      4.00 o
   1  10   4       15.70       18.85      5.37 o
   2  10   4        5.56        5.42      3.41 o
   3  10   4        2.45        4.91      3.41 o
   4  10   4        5.85        7.98      3.55 o
 -13   1   5        8.87       11.06     12.68 o
 -12   1   5        0.04       -0.51     10.60 o
 -11   1   5        4.11        4.43      7.54 o
 -10   1   5       60.79       42.42      8.92 o
  -9   1   5      271.36      282.82     15.03 o
  -8   1   5      147.94      135.45     10.93 o
  -7   1   5       33.33       34.88      7.25 o
  -6   1   5       62.16       66.04      7.69 o
  -5   1   5      150.78      148.25      5.37 o
  -4   1   5      387.45      402.80      7.69 o
  -3   1   5       18.49       21.56      1.60 o
  -2   1   5        4.58        4.58      1.35 o
  -1   1   5        8.92       12.21      1.53 o
   0   1   5      219.59      215.22      4.03 o
   1   1   5       13.93       17.20      1.59 o
   2   1   5      247.93      239.56      4.34 o
   3   1   5        2.70        3.05      1.49 o
   4   1   5        9.39        6.85      1.68 o
   5   1   5       10.54        9.24      2.17 o
   6   1   5        0.44        1.37      1.77 o
   7   1   5        1.59        5.00      2.39 o
   8   1   5       10.14        6.03      2.68 o
   9   1   5        9.29        7.62      2.93 o
  10   1   5        1.38        3.53      2.88 o
  11   1   5        7.47        1.47      3.38 o
  12   1   5        0.15       -0.40      4.29 o
 -12   2   5        3.94       -5.57      9.94 o
 -11   2   5        1.38       -5.49      9.46 o
 -10   2   5        1.38       -4.18      7.97 o
  -9   2   5       18.60       20.49      7.73 o
  -8   2   5        6.37       -3.92      6.62 o
  -7   2   5        4.30        7.88     13.19 o
  -6   2   5       59.95       94.23      8.61 o
  -5   2   5        6.63        5.17      2.42 o
  -4   2   5      244.35      259.69      5.79 o
  -3   2   5        6.67        2.39      1.55 o
  -2   2   5      238.90      245.92      4.94 o
  -1   2   5       11.58       13.58      1.85 o
   0   2   5      656.29      656.34      8.52 o
   1   2   5     1673.43     1720.04     17.74 o
   2   2   5     1901.58     1893.34     20.37 o
   3   2   5       45.53       37.58      1.97 o
   4   2   5      204.37      180.62      4.50 o
   5   2   5        9.86        6.13      1.98 o
   6   2   5       39.35       43.66      3.15 o
   7   2   5       60.57       60.09      3.74 o
   8   2   5        4.41        4.07      2.58 o
   9   2   5       31.10       32.77      3.54 o
  10   2   5       10.52       13.15      3.60 o
  11   2   5       24.88       20.48      4.34 o
  12   2   5        0.04        2.16      4.43 o
 -12   3   5        7.21        1.71     10.50 o
 -11   3   5        4.90        0.24      9.99 o
 -10   3   5       26.44       23.23     11.67 o
  -9   3   5      113.73       73.33     13.24 o
  -8   3   5        3.92       -2.54      6.63 o
  -7   3   5       17.58       13.45      6.62 o
  -6   3   5      169.92      181.73      5.41 o
  -5   3   5       94.81       97.25      3.92 o
  -4   3   5       69.26       74.87      2.88 o
  -3   3   5      391.71      408.36      5.91 o
  -2   3   5      174.42      185.10      3.71 o
  -1   3   5       62.94       65.44      2.65 o
   0   3   5       30.31       32.14      1.81 o
   1   3   5       60.42       66.71      2.07 o
   2   3   5      105.17      105.96      2.71 o
   3   3   5       11.52       14.81      1.73 o
   4   3   5       10.72       12.62      1.90 o
   5   3   5       56.50       59.43      2.88 o
   6   3   5       10.98        8.43      2.57 o
   7   3   5       43.74       52.03      3.64 o
   8   3   5        3.25       -2.48      2.48 o
   9   3   5       18.23       15.68      3.46 o
  10   3   5        9.63        5.07      5.21 o
  11   3   5        5.49        1.32      3.57 o
  12   3   5        1.25        1.52      3.90 o
 -12   4   5        1.60        2.10      5.17 o
 -11   4   5        0.61       -4.76      4.76 o
 -10   4   5       20.14       22.51     11.48 o
  -9   4   5        5.02       12.15     10.34 o
  -8   4   5       21.52       31.55     10.74 o
  -7   4   5        0.50        2.98      4.11 o
  -6   4   5        3.15       -1.73      2.54 o
  -5   4   5       33.57       35.99      3.54 o
  -4   4   5      109.56      117.95      3.14 o
  -3   4   5        1.45        4.36      1.26 o
  -2   4   5       56.88       52.58      2.33 o
  -1   4   5        8.59        7.43      1.28 o
   0   4   5       15.66       11.29      1.68 o
   1   4   5       25.52       25.28      1.96 o
   2   4   5       24.54       27.84      2.10 o
   3   4   5        4.37        4.01      1.81 o
   4   4   5      238.77      254.01      4.44 o
   5   4   5       78.64       87.99      3.78 o
   6   4   5      140.14      140.83      4.58 o
   7   4   5       22.52       21.64      2.89 o
   8   4   5       29.63       35.76      3.95 o
   9   4   5        8.20       10.54      3.89 o
  10   4   5        5.62        7.91      4.03 o
  11   4   5        4.90        5.50      4.07 o
 -11   5   5       13.82       12.10      5.11 o
 -10   5   5        7.78       -0.94      4.42 o
  -9   5   5        2.23        2.24      4.45 o
  -8   5   5        3.16        2.31      3.37 o
  -7   5   5       14.41       16.96      4.91 o
  -6   5   5        2.00        4.27      2.29 o
  -5   5   5        5.43        1.98      1.59 o
  -4   5   5      209.09      202.43      4.99 o
  -3   5   5       76.73       82.59      3.13 o
  -2   5   5        3.06        3.01      1.71 o
  -1   5   5        0.67       -0.43      1.57 o
   0   5   5       91.79      102.06      3.30 o
   1   5   5        1.45        1.61      1.41 o
   2   5   5        0.16        0.47      1.25 o
   3   5   5        8.50       14.02      2.31 o
   4   5   5       54.43       53.75      2.66 o
   5   5   5       10.04       13.80      2.15 o
   6   5   5        0.73       -2.15      3.37 o
   7   5   5        0.12        2.45      3.00 o
   8   5   5       15.47       16.64      3.83 o
   9   5   5       16.71       21.18      6.02 o
  10   5   5        0.13        4.38      4.05 o
  11   5   5        2.77       -0.52      4.11 o
 -10   6   5        0.76       -4.17      4.17 o
  -9   6   5        2.81       -3.37      3.94 o
  -8   6   5        0.09       -5.57      8.69 o
  -7   6   5       13.17       23.82     10.47 o
  -6   6   5        0.39        0.85      3.68 o
  -5   6   5       93.95       91.81      4.44 o
  -4   6   5      211.43      209.29      6.02 o
  -3   6   5       25.20       28.42      2.68 o
  -2   6   5       13.17       11.62      3.30 o
  -1   6   5       17.49       18.68      1.82 o
   0   6   5       21.94       26.60      2.86 o
   1   6   5        0.20       -1.11      1.54 o
   2   6   5        0.09       -1.50      1.50 o
   3   6   5        7.37        4.35      2.45 o
   4   6   5        3.06       -1.58      2.60 o
   5   6   5       39.76       38.77      3.68 o
   6   6   5        5.49        6.83      2.89 o
   7   6   5       45.44       54.58      6.76 o
   8   6   5        6.68       10.19      4.56 o
   9   6   5       10.05        3.19      4.61 o
  10   6   5       17.43       34.07     10.88 o
  -9   7   5        6.69        0.91      9.57 o
  -8   7   5        1.84       12.36      9.75 o
  -7   7   5        4.25        6.31      5.11 o
  -6   7   5        0.24        1.68      3.42 o
  -5   7   5        1.02        0.46      3.35 o
  -4   7   5       15.75       14.28      3.99 o
  -3   7   5       35.17       35.61      4.32 o
  -2   7   5        0.40        2.58      3.28 o
  -1   7   5       87.46       88.03      5.45 o
   0   7   5       97.19      109.25      5.93 o
   1   7   5        0.99       -1.98      3.24 o
   2   7   5        4.58        4.19      2.98 o
   3   7   5        7.66       10.79      3.09 o
   4   7   5        0.02       -0.31      2.85 o
   5   7   5       22.17       16.46      3.40 o
   6   7   5        0.02       -3.56      3.56 o
   7   7   5       18.52       16.05      5.13 o
   8   7   5        4.92        6.71      4.57 o
   9   7   5        1.89       12.23      5.05 o
  -8   8   5        2.18       12.59      5.14 o
  -7   8   5        2.24        9.06      4.49 o
  -6   8   5        1.87        3.72      4.44 o
  -5   8   5        0.09        3.09      4.31 o
  -4   8   5       11.94        2.80      3.55 o
  -3   8   5       50.59       51.25      4.93 o
  -2   8   5       24.20       26.33      4.25 o
  -1   8   5       38.82       32.92      4.34 o
   0   8   5        7.97       10.57      3.61 o
   1   8   5        5.17        3.52      3.59 o
   2   8   5        1.16        0.12      3.04 o
   3   8   5        0.30       -1.92      2.98 o
   4   8   5        2.73        2.70      3.16 o
   5   8   5        2.88        4.46      3.16 o
   6   8   5        7.50       -2.80      3.92 o
   7   8   5        2.54        4.72      4.61 o
   8   8   5        6.11        3.06      4.77 o
  -6   9   5        1.15       -2.27      3.98 o
  -5   9   5        1.27       -1.46      3.83 o
  -4   9   5       31.62       33.04      4.83 o
  -3   9   5        9.29       11.06      4.05 o
  -2   9   5       31.12       12.98      5.53 o
  -1   9   5      106.74      100.35      6.12 o
   0   9   5       17.98       24.21      4.37 o
   1   9   5        0.50        2.61      3.71 o
   2   9   5        0.13        6.28      3.73 o
   3   9   5        0.47       -1.62      3.31 o
   4   9   5        3.71        8.07      3.61 o
   5   9   5        0.12       -2.42      4.01 o
   6   9   5       14.13       20.35      4.90 o
  -4  10   5       20.49       18.82      6.18 o
  -3  10   5        0.71       -2.94      5.50 o
  -2  10   5       39.49       39.63      4.78 o
  -1  10   5        2.83        4.57      4.68 o
   0  10   5       20.33       22.75      4.39 o
   1  10   5       36.87       37.70      5.65 o
   2  10   5       29.73       30.44      9.42 o
   3  10   5       15.12        5.05      4.42 o
 -12   0   6        8.08       17.85     12.79 o
 -11   0   6       36.04       48.68     13.86 o
 -10   0   6        6.05        4.24     10.34 o
  -9   0   6        7.64        4.10     10.31 o
  -8   0   6      133.00      123.31     15.99 o
  -7   0   6       75.35       80.55     13.30 o
  -6   0   6        3.01       -2.60      4.04 o
  -5   0   6       20.96       22.96      4.74 o
  -4   0   6        0.08       -2.00      2.12 o
  -3   0   6       94.02       93.88      5.71 o
  -2   0   6        7.32       11.39      2.93 o
  -1   0   6      480.15      471.67     15.52 o
   0   0   6      974.63     1061.79     22.79 o
   1   0   6       94.32      101.94      6.58 o
   2   0   6     3554.43     3587.97     59.10 o
   3   0   6      881.43      858.58     16.41 o
   4   0   6     1320.96     1192.56     25.71 o
   5   0   6      559.04      485.11     13.38 o
   6   0   6      277.71      283.10     10.58 o
   7   0   6        4.40        6.92      5.22 o
   8   0   6       29.89       26.97      4.83 o
   9   0   6        1.09       -1.23      3.81 o
  10   0   6       26.81       35.26      5.63 o
  11   0   6        2.30        1.90      4.53 o
  12   0   6        1.15       -1.41      4.76 o
 -12   1   6        0.86      -10.47     10.47 o
 -11   1   6        5.08       -1.52      7.54 o
 -10   1   6       14.64        6.16     11.90 o
  -9   1   6       77.85       77.69     11.06 o
  -8   1   6       43.38       46.93      9.00 o
  -7   1   6        4.80       14.26      7.32 o
  -6   1   6      120.64      134.20      6.80 o
  -5   1   6      225.98      230.11      7.11 o
  -4   1   6       60.51       60.75      3.15 o
  -3   1   6      188.75      194.13      4.97 o
  -2   1   6      223.85      230.37      5.08 o
  -1   1   6      257.77      263.85      5.88 o
   0   1   6       42.73       41.03      2.45 o
   1   1   6       19.49       24.60      2.25 o
   2   1   6        1.71        2.43      1.59 o
   3   1   6        0.26        0.45      1.60 o
   4   1   6        1.04        3.00      1.77 o
   5   1   6        2.10        2.66      2.22 o
   6   1   6        1.45        1.42      2.31 o
   7   1   6       12.12       12.15      2.85 o
   8   1   6       15.49       14.40      3.03 o
   9   1   6        8.99       13.66      3.06 o
  10   1   6       15.24        8.01      3.27 o
  11   1   6        0.94       -0.89      3.08 o
  12   1   6        0.10       -0.57      3.80 o
 -12   2   6        0.90        9.67     11.72 o
 -11   2   6        2.63       -4.64     10.23 o
 -10   2   6        0.22       -9.33      9.33 o
  -9   2   6        0.11       -1.77     11.31 o
  -8   2   6       35.85       38.80      8.44 o
  -7   2   6       62.45       72.75      6.84 o
  -6   2   6      106.64      110.30      5.02 o
  -5   2   6        6.09        6.82      2.78 o
  -4   2   6      178.67      182.86      5.80 o
  -3   2   6       24.52       27.97      2.19 o
  -2   2   6       26.68       27.61      2.15 o
  -1   2   6      541.99      542.11      7.55 o
   0   2   6      294.17      297.16      5.42 o
   1   2   6       12.84        6.47      1.62 o
   2   2   6       34.83       30.97      2.27 o
   3   2   6       22.86       24.06      2.69 o
   4   2   6        1.58        1.47      1.73 o
   5   2   6      185.45      163.36      4.79 o
   6   2   6        0.03       -0.76      2.38 o
   7   2   6       93.69       83.07      4.37 o
   8   2   6        2.92       -2.79      2.81 o
   9   2   6        4.15        3.29      2.85 o
  10   2   6        0.14       -0.67      2.84 o
  11   2   6        2.50        4.74      3.70 o
 -12   3   6       13.11       26.99     12.66 o
 -11   3   6        0.25       -0.27     10.42 o
 -10   3   6        1.46       -8.95      8.95 o
  -9   3   6      114.13       81.64     14.04 o
  -8   3   6       51.81       33.80      6.00 o
  -7   3   6        1.83        3.85      4.50 o
  -6   3   6       17.90       13.97      2.72 o
  -5   3   6      177.41      171.27      4.53 o
  -4   3   6      245.27      253.93      5.95 o
  -3   3   6       10.18       11.42      1.60 o
  -2   3   6       19.63       14.09      1.94 o
  -1   3   6       76.04       75.31      2.79 o
   0   3   6      191.37      196.85      4.30 o
   1   3   6      133.91      145.25      3.90 o
   2   3   6       24.46       21.47      1.77 o
   3   3   6        2.31       -0.74      1.65 o
   4   3   6        0.20       -1.59      1.91 o
   5   3   6       35.33       40.79      2.91 o
   6   3   6       21.20       18.51      2.83 o
   7   3   6       13.55       11.66      2.81 o
   8   3   6        0.88       -0.01      2.49 o
   9   3   6        6.15        3.80      3.00 o
  10   3   6        4.40        4.05      5.86 o
  11   3   6        0.73       -0.38      3.34 o
 -11   4   6        5.72       -9.27      9.27 o
 -10   4   6       17.82       14.41     10.84 o
  -9   4   6       19.34       29.18      9.19 o
  -8   4   6        0.50        1.62      5.27 o
  -7   4   6       13.56       13.05      4.26 o
  -6   4   6       20.79       27.25      3.66 o
  -5   4   6        3.69        5.24      2.04 o
  -4   4   6      210.90      212.94      4.55 o
  -3   4   6      137.29      134.68      3.40 o
  -2   4   6        4.41        8.36      1.70 o
  -1   4   6       62.12       73.81      2.63 o
   0   4   6      107.65      113.70      3.07 o
   1   4   6      195.48      193.99      4.42 o
   2   4   6       45.74       51.89      2.74 o
   3   4   6        0.07       -1.49      1.49 o
   4   4   6       10.52        7.49      1.94 o
   5   4   6        0.22       -1.24      2.03 o
   6   4   6      169.13      170.08      5.19 o
   7   4   6        0.08        1.30      2.54 o
   8   4   6        9.66       17.03      4.50 o
   9   4   6        1.76        3.26      3.76 o
  10   4   6       44.94       57.17     16.31 o
  11   4   6        2.78        5.79      4.41 o
 -11   5   6        0.49       -0.20      4.76 o
 -10   5   6        0.37        3.92      4.88 o
  -9   5   6       45.25       35.64      5.94 o
  -8   5   6       68.27       72.52      8.74 o
  -7   5   6       17.48        7.95      3.57 o
  -6   5   6       14.23       13.61      3.71 o
  -5   5   6        4.72        1.18      2.35 o
  -4   5   6       32.75       33.86      2.53 o
  -3   5   6        0.83        1.39      2.02 o
  -2   5   6        5.67        6.56      2.04 o
  -1   5   6        9.24       11.61      1.98 o
   0   5   6       30.30       44.61      2.54 o
   1   5   6        0.23       -1.29      1.56 o
   2   5   6       26.83       22.24      3.11 o
   3   5   6        5.25        4.50      2.00 o
   4   5   6        4.27        1.10      2.25 o
   5   5   6        8.60        7.90      2.69 o
   6   5   6       22.29       21.43      3.21 o
   7   5   6        1.23       -0.41      3.13 o
   8   5   6        2.37        5.25      3.58 o
   9   5   6        1.24        2.66      3.64 o
  10   5   6        6.44       12.12      4.26 o
 -10   6   6        4.02       -3.16      5.61 o
  -9   6   6       38.09       36.58      5.38 o
  -8   6   6        6.92       11.29      4.91 o
  -7   6   6       11.97        6.14      4.27 o
  -6   6   6       13.57        5.99      3.59 o
  -5   6   6       25.94       22.19      3.63 o
  -4   6   6       62.57       67.29      4.44 o
  -3   6   6       36.92       34.44      3.32 o
  -2   6   6      134.09      137.46      5.09 o
  -1   6   6       15.59       12.99      3.64 o
   0   6   6       24.05       16.18      3.13 o
   1   6   6       73.22       73.38      4.56 o
   2   6   6       43.62       40.75      4.58 o
   3   6   6        0.36       -2.17      3.28 o
   4   6   6       15.80        7.03      4.63 o
   5   6   6       72.76       74.55      9.84 o
   6   6   6        0.05       -0.05      3.66 o
   7   6   6       14.86       15.73      4.93 o
   8   6   6        0.85       -1.87      4.35 o
   9   6   6        7.80       12.06      5.03 o
  -9   7   6        4.63        4.69      5.89 o
  -8   7   6        0.68       -7.75      9.37 o
  -7   7   6        8.53        1.17      3.89 o
  -6   7   6       32.08       27.30      4.76 o
  -5   7   6        0.25        3.48      3.51 o
  -4   7   6      117.55      117.70     10.93 o
  -3   7   6      372.51      379.53     10.98 o
  -2   7   6       82.50       87.57      5.84 o
  -1   7   6      103.17      104.59      6.16 o
   0   7   6       51.75       53.03      5.04 o
   1   7   6        2.89        1.21      3.44 o
   2   7   6        1.04        3.06      3.50 o
   3   7   6        4.16        4.89      5.10 o
   4   7   6        0.08       -2.06      3.67 o
   5   7   6        7.45        9.41      4.03 o
   6   7   6        2.99        8.26      4.25 o
   7   7   6        5.40       -0.22      5.18 o
   8   7   6        4.31        6.66      4.91 o
  -7   8   6        2.78        9.52      5.12 o
  -6   8   6        6.67        6.97      4.06 o
  -5   8   6        0.83       -3.74      3.74 o
  -4   8   6      100.31       94.45      9.61 o
  -3   8   6      112.03      109.19      6.72 o
  -2   8   6        1.22       -3.58      3.58 o
  -1   8   6       22.22       22.31      4.42 o
   0   8   6        0.49       -0.91      4.61 o
   1   8   6       10.58        5.14      3.88 o
   2   8   6       60.68       60.73      5.42 o
   3   8   6       41.37       54.23      5.33 o
   4   8   6       14.71       18.05      4.59 o
   5   8   6        5.02        3.29      5.00 o
   6   8   6        0.13        3.07      5.48 o
   7   8   6        0.25        1.13      8.55 o
  -6   9   6       10.15        9.88      5.57 o
  -5   9   6        6.90       10.43      5.15 o
  -4   9   6        1.87        2.35      4.00 o
  -3   9   6        3.29        3.73      4.13 o
  -2   9   6        2.71        2.52      3.90 o
  -1   9   6        5.15       10.04      5.15 o
   0   9   6       20.90       24.33      4.70 o
   1   9   6        9.23       14.57      4.40 o
   2   9   6        1.55        7.97      4.60 o
   3   9   6        0.73        3.13      3.94 o
   4   9   6        7.67        9.90      4.46 o
   5   9   6        0.02        0.23      4.28 o
  -2  10   6        0.05       -3.73      5.19 o
  -1  10   6        0.43       -4.00      4.19 o
   0  10   6        3.20        0.87      4.20 o
   1  10   6       13.59        9.13      4.45 o
   2  10   6        5.48        5.88      6.07 o
 -12   1   7        2.14       -9.59     11.56 o
 -11   1   7        0.14        9.09     11.88 o
 -10   1   7        1.55        3.81      7.82 o
  -9   1   7      174.01      186.32     14.54 o
  -8   1   7      446.32      442.54     13.05 o
  -7   1   7       64.61       71.03      6.61 o
  -6   1   7       61.45       62.90      6.50 o
  -5   1   7        2.73        3.14      2.43 o
  -4   1   7      314.40      300.85      5.79 o
  -3   1   7       22.67       25.01      2.58 o
  -2   1   7       15.69       15.18      2.10 o
  -1   1   7        1.32        0.49      2.00 o
   0   1   7        1.93        1.46      2.07 o
   1   1   7       53.86       63.15      3.09 o
   2   1   7        3.81        5.17      1.56 o
   3   1   7       15.00       18.90      2.31 o
   4   1   7        0.14        2.03      2.01 o
   5   1   7        1.50        0.50      2.81 o
   6   1   7        6.39        6.51      2.66 o
   7   1   7       12.21        8.45      2.84 o
   8   1   7        0.03       -2.57      2.57 o
   9   1   7        0.05       -0.25      2.72 o
  10   1   7        0.96       -0.41      2.99 o
  11   1   7        2.89        6.26      3.47 o
 -11   2   7        0.29       13.08     11.99 o
 -10   2   7        9.31        6.71      5.56 o
  -9   2   7       10.17        7.96      7.52 o
  -8   2   7        0.03       -4.38      4.38 o
  -7   2   7       54.79       49.72      5.46 o
  -6   2   7        6.48        7.97      2.92 o
  -5   2   7       70.55       81.58      4.50 o
  -4   2   7        3.75       -0.16      2.09 o
  -3   2   7      315.93      303.55      7.60 o
  -2   2   7        0.30        0.07      1.88 o
  -1   2   7       70.86       82.52      3.06 o
   0   2   7       96.95      103.87      4.50 o
   1   2   7      482.85      496.95      7.95 o
   2   2   7       10.79        8.88      2.46 o
   3   2   7       60.16       59.90      2.93 o
   4   2   7       99.64      101.02      3.60 o
   5   2   7      878.19      847.38     13.32 o
   6   2   7        0.22        1.40      2.49 o
   7   2   7      165.77      170.58      7.19 o
   8   2   7        3.34        3.84      2.81 o
   9   2   7        0.18        1.37      2.75 o
  10   2   7        6.17        8.22      3.43 o
  11   2   7        7.11       13.03      4.82 o
 -11   3   7        0.36        8.98      6.36 o
 -10   3   7       10.84       15.52      6.47 o
  -9   3   7        3.20        9.08      5.99 o
  -8   3   7        4.53        1.88      3.93 o
  -7   3   7        9.28        2.60      3.14 o
  -6   3   7       17.03       20.71      3.54 o
  -5   3   7        3.00        1.50      2.14 o
  -4   3   7      165.72      163.34      4.52 o
  -3   3   7      374.50      371.27      6.79 o
  -2   3   7       76.31       87.58      3.38 o
  -1   3   7       72.23       87.69      3.55 o
   0   3   7      108.34      115.30      3.22 o
   1   3   7        5.13        2.53      1.69 o
   2   3   7       29.53       21.69      2.65 o
   3   3   7       22.29       23.85      2.51 o
   4   3   7        0.85       -2.00      2.00 o
   5   3   7        0.37        1.12      2.22 o
   6   3   7        1.09        0.13      2.32 o
   7   3   7        1.48       -0.75      2.54 o
   8   3   7        1.64        7.04      2.93 o
   9   3   7        1.98        4.46      3.14 o
  10   3   7        5.18        4.76      3.27 o
  11   3   7        3.32        7.06      3.85 o
 -11   4   7        2.21        1.84     10.23 o
 -10   4   7        7.57        6.20      6.32 o
  -9   4   7        7.25        9.35      4.72 o
  -8   4   7       13.45       13.52      4.74 o
  -7   4   7        0.02        0.78      3.37 o
  -6   4   7       14.48       15.68      3.82 o
  -5   4   7       30.23       33.99      3.39 o
  -4   4   7      141.31      129.60      5.52 o
  -3   4   7      149.20      155.11      4.84 o
  -2   4   7       74.01       86.07      3.19 o
  -1   4   7       10.24       12.34      1.96 o
   0   4   7      144.84      140.11      4.03 o
   1   4   7        9.88        5.11      2.39 o
   2   4   7       82.13       86.53      3.12 o
   3   4   7       10.75        9.99      2.10 o
   4   4   7        0.51        1.97      2.05 o
   5   4   7       49.43       53.71      4.12 o
   6   4   7       38.72       38.76      3.20 o
   7   4   7        7.19        7.88      3.04 o
   8   4   7        4.97        3.99      2.95 o
   9   4   7        0.19       -1.04      3.78 o
  10   4   7        0.17        1.27      4.19 o
 -10   5   7        2.21        4.02      5.87 o
  -9   5   7        0.26       -0.23      5.33 o
  -8   5   7        6.14        5.47      5.86 o
  -7   5   7        4.57        2.21      3.67 o
  -6   5   7       31.23       26.05      3.82 o
  -5   5   7        3.10        9.58      3.04 o
  -4   5   7       82.14       82.18      3.85 o
  -3   5   7      105.11      105.77      4.02 o
  -2   5   7      202.91      209.56      6.20 o
  -1   5   7       22.15       26.25      3.11 o
   0   5   7       19.21       22.45      2.75 o
   1   5   7       25.82       26.23      2.83 o
   2   5   7       40.73       36.29      3.09 o
   3   5   7        0.24       -0.47      2.32 o
   4   5   7        0.53        2.42      2.52 o
   5   5   7        2.55        9.25      4.52 o
   6   5   7        3.45        8.65      3.80 o
   7   5   7        0.40       -0.17      6.62 o
   8   5   7        2.48       -0.38      3.46 o
   9   5   7        0.01        4.91      3.91 o
  -9   6   7        7.23        1.07      3.65 o
  -8   6   7        7.27        4.91      4.79 o
  -7   6   7        0.14       -2.64      2.64 o
  -6   6   7        7.86        5.48      3.56 o
  -5   6   7       27.60       13.08      3.46 o
  -4   6   7        8.43        1.73      3.99 o
  -3   6   7      232.68      231.24      7.47 o
  -2   6   7       89.77       84.51      5.00 o
  -1   6   7       33.47       39.54      4.71 o
   0   6   7        2.42       -1.11      3.49 o
   1   6   7      117.97      128.63      6.92 o
   2   6   7        9.63        7.04      4.19 o
   3   6   7       23.18       23.34      4.40 o
   4   6   7        4.57        3.92      3.87 o
   5   6   7        7.72       10.83      4.14 o
   6   6   7        0.56       -3.76      3.76 o
   7   6   7        0.94        4.01      4.20 o
   8   6   7        0.00       -2.89      5.14 o
   9   6   7        3.78       13.05      5.26 o
  -8   7   7        0.00        0.91      5.57 o
  -7   7   7        0.29       -3.87      3.87 o
  -6   7   7        0.62        4.61      4.02 o
  -5   7   7        2.08        4.51      3.98 o
  -4   7   7        2.91        2.24      3.75 o
  -3   7   7        0.26        3.20      3.96 o
  -2   7   7       16.75       21.00      4.51 o
  -1   7   7        0.27       -1.75      3.68 o
   0   7   7       24.15       30.73      5.11 o
   1   7   7       14.98       15.71      4.39 o
   2   7   7        0.71       -3.43      3.66 o
   3   7   7        0.57       -2.79      3.74 o
   4   7   7        0.60       -3.71      3.71 o
   5   7   7        2.39        4.63      4.03 o
   6   7   7        1.12       -0.80      4.11 o
   7   7   7        0.39       -4.55      4.55 o
   8   7   7        0.70        0.76      5.05 o
  -7   8   7        2.11       -0.28      4.37 o
  -6   8   7        1.67        2.00      4.23 o
  -5   8   7        0.67        0.44      4.02 o
  -4   8   7        0.06       -0.10      4.09 o
  -3   8   7        0.72        4.42      4.28 o
  -2   8   7       28.54       28.12      6.31 o
  -1   8   7       34.48       33.15      5.05 o
   0   8   7        7.25        4.22      4.08 o
   1   8   7        0.39        3.01      3.99 o
   2   8   7        0.37        1.76      4.10 o
   3   8   7        0.22       -0.18      4.09 o
   4   8   7        0.26       -3.85      3.85 o
   5   8   7        1.35        2.55      4.34 o
   6   8   7        0.16        6.18      4.55 o
  -4   9   7        0.55        1.63      5.85 o
  -3   9   7       19.12       12.39      4.75 o
  -2   9   7       18.36       20.71      4.98 o
  -1   9   7       17.74        9.45      4.61 o
   0   9   7       59.71       62.95      6.19 o
   1   9   7       12.26       11.16      4.71 o
   2   9   7        0.32        4.29      5.20 o
   3   9   7        0.94        2.96      4.36 o
   4   9   7        2.39       -4.15      4.27 o
 -11   0   8        0.11        7.45      7.39 o
 -10   0   8       34.46       27.62      7.95 o
  -9   0   8       37.07       34.39      7.88 o
  -8   0   8        2.27       -5.53      7.37 o
  -7   0   8       72.48       78.25      9.12 o
  -6   0   8        4.52        0.88      5.01 o
  -5   0   8        0.00        2.64      2.91 o
  -4   0   8      578.31      561.51     14.11 o
  -3   0   8        1.13       -0.84      2.65 o
  -2   0   8      275.87      253.35     10.82 o
  -1   0   8        8.71       13.05      3.68 o
   0   0   8      159.90      177.85      8.35 o
   1   0   8       12.85        4.46      5.41 o
   2   0   8        2.88        2.13      3.02 o
   3   0   8       43.09       41.73      3.48 o
   4   0   8       36.87       34.75      6.28 o
   5   0   8      532.72      499.67     15.58 o
   6   0   8      679.77      626.56     17.38 o
   7   0   8       39.40       43.47     11.81 o
   8   0   8       13.67       12.87      4.68 o
   9   0   8        0.16        4.14      4.70 o
  10   0   8        0.87       -5.08      5.08 o
 -11   1   8        2.88        1.45      6.53 o
 -10   1   8        9.78        6.83      4.40 o
  -9   1   8        6.44       12.57      4.70 o
  -8   1   8       95.38       99.74      7.18 o
  -7   1   8      117.82      123.30      9.20 o
  -6   1   8      110.50      113.66      5.39 o
  -5   1   8       31.57       23.02      4.57 o
  -4   1   8       54.63       58.91      3.52 o
  -3   1   8       29.64       30.90      3.02 o
  -2   1   8      250.82      252.05      5.83 o
  -1   1   8       62.26       62.51      3.74 o
   0   1   8       77.51       81.52      4.04 o
   1   1   8       29.68       30.28      2.72 o
   2   1   8        1.29        1.91      1.63 o
   3   1   8        0.74        0.63      1.98 o
   4   1   8        2.21        0.92      3.04 o
   5   1   8        0.10        1.11      2.62 o
   6   1   8        3.18        3.54      2.75 o
   7   1   8        0.02       -1.51      2.65 o
   8   1   8        0.10        0.57      2.69 o
   9   1   8        0.89       -0.16      3.71 o
  10   1   8        0.13       -0.54      2.97 o
 -11   2   8        0.13        8.41      4.94 o
 -10   2   8        3.11        2.48      4.35 o
  -9   2   8        5.28       11.73      4.99 o
  -8   2   8        0.20        0.63      3.83 o
  -7   2   8        0.47       -1.59      3.02 o
  -6   2   8       20.86       19.67      4.16 o
  -5   2   8      110.55      109.19      4.83 o
  -4   2   8        4.64        3.16      1.94 o
  -3   2   8      166.59      166.30      5.49 o
  -2   2   8       29.48       28.54      3.70 o
  -1   2   8        6.61        6.45      2.26 o
   0   2   8       39.57       46.27      2.78 o
   1   2   8      104.56      101.61      3.68 o
   2   2   8        1.95        4.57      1.97 o
   3   2   8        0.20       -0.21      2.29 o
   4   2   8        0.52       -2.14      2.14 o
   5   2   8        7.27       12.20      2.82 o
   6   2   8        8.76        8.83      2.84 o
   7   2   8        1.09       -1.18      2.69 o
   8   2   8        0.44        1.33      2.89 o
   9   2   8        0.42        2.57      3.05 o
  10   2   8        0.35        0.67      3.23 o
 -11   3   8        0.94        4.68      5.09 o
 -10   3   8        0.72        1.48      4.95 o
  -9   3   8        0.02        5.37      4.60 o
  -8   3   8      147.69      156.16      9.67 o
  -7   3   8       57.95       45.63      7.51 o
  -6   3   8       14.80        8.79      3.28 o
  -5   3   8       85.31       84.25      4.42 o
  -4   3   8      206.53      193.69      6.07 o
  -3   3   8      328.87      315.27      6.86 o
  -2   3   8        6.20        8.03      2.55 o
  -1   3   8        0.59        1.91      2.08 o
   0   3   8        0.01        0.47      1.71 o
   1   3   8        0.58        2.54      1.94 o
   2   3   8       31.11       26.71      2.48 o
   3   3   8        5.18        1.72      2.00 o
   4   3   8        1.11       -1.53      2.42 o
   5   3   8        0.20        0.57      2.37 o
   6   3   8        0.20       -2.34      2.34 o
   7   3   8        2.13       -1.05      2.61 o
   8   3   8        1.14        4.00      3.04 o
   9   3   8        2.29        3.19      3.30 o
  10   3   8        1.91        3.22      3.47 o
 -10   4   8        1.83       -0.46     11.31 o
  -9   4   8        9.78        8.57      5.07 o
  -8   4   8       52.71       56.01      6.89 o
  -7   4   8        1.12        9.56      3.90 o
  -6   4   8        0.00       -1.21      3.30 o
  -5   4   8        4.56        3.97      2.84 o
  -4   4   8      130.52      143.23      5.46 o
  -3   4   8       22.48       23.48      3.22 o
  -2   4   8      161.67      163.40      5.24 o
  -1   4   8       30.73       33.32      2.80 o
   0   4   8      185.63      184.85      5.28 o
   1   4   8        7.90        1.17      2.10 o
   2   4   8      147.60      143.06      3.95 o
   3   4   8        4.48        2.82      2.22 o
   4   4   8       17.39       18.90      2.71 o
   5   4   8       27.82       28.09      2.99 o
   6   4   8       56.55       58.85      4.06 o
   7   4   8        5.11        3.13      2.97 o
   8   4   8        0.24       -1.96      3.58 o
   9   4   8        2.99        8.77      4.19 o
  -9   5   8        9.95       10.32      6.26 o
  -8   5   8        4.97       10.46      6.24 o
  -7   5   8        7.20        6.16      4.78 o
  -6   5   8       10.82        4.14      3.20 o
  -5   5   8       56.03       49.35      4.42 o
  -4   5   8       13.30       21.83      3.59 o
  -3   5   8       40.34       32.54      3.53 o
  -2   5   8        0.76       -0.36      2.08 o
  -1   5   8        1.54        7.56      2.91 o
   0   5   8       31.28       32.32      3.53 o
   1   5   8       22.45       21.81      3.59 o
   2   5   8        0.86       -0.18      2.64 o
   3   5   8        8.20        7.15      4.59 o
   4   5   8        0.29       -3.43      3.43 o
   5   5   8        0.01        3.37      4.45 o
   6   5   8        0.16       -0.94      3.20 o
   7   5   8        0.41        3.85      3.29 o
   8   5   8        0.45        0.76      3.55 o
   9   5   8        0.05       -1.97      3.91 o
  -8   6   8        5.79       -2.20      4.13 o
  -7   6   8       23.78       26.76      3.86 o
  -6   6   8       28.73       24.02      7.30 o
  -5   6   8        1.10        5.83      3.24 o
  -4   6   8        0.72       -0.92      3.19 o
  -3   6   8       51.83       49.33      5.32 o
  -2   6   8        1.63        0.31      4.64 o
  -1   6   8       84.41       87.72      6.16 o
   0   6   8       53.52       58.83      5.48 o
   1   6   8        0.72        2.76      3.93 o
   2   6   8        0.59        7.20      4.95 o
   3   6   8        3.93        4.22      3.85 o
   4   6   8        5.86        0.83      5.81 o
   5   6   8       11.87        6.13      4.12 o
   6   6   8        4.41        3.06      4.11 o
   7   6   8        0.02       -4.15      4.15 o
   8   6   8        0.48       -2.45      4.80 o
  -7   7   8        2.09        0.25      5.08 o
  -6   7   8        0.40       -0.99      4.07 o
  -5   7   8       32.12       34.35      6.12 o
  -4   7   8        1.70        3.51      4.11 o
  -3   7   8        5.56       -0.78      3.91 o
  -2   7   8       98.36       95.67      6.75 o
  -1   7   8       66.70       69.26      6.01 o
   0   7   8       95.04       97.65      7.18 o
   1   7   8       55.92       84.49      6.69 o
   2   7   8        1.95        8.39      4.38 o
   3   7   8        3.48        0.61      4.15 o
   4   7   8        0.20        3.91      4.25 o
   5   7   8        1.21        2.72      5.39 o
   6   7   8        0.05        5.15      4.52 o
   7   7   8        0.25       -5.25      5.25 o
  -6   8   8        1.20        3.45      4.69 o
  -5   8   8        3.36       -0.16      4.37 o
  -4   8   8        0.88       -2.85      4.15 o
  -3   8   8       13.56        4.62      4.57 o
  -2   8   8       26.69       24.68      5.16 o
  -1   8   8       24.66       28.74      5.28 o
   0   8   8       28.83       22.99      5.14 o
   1   8   8        4.57        4.52      4.47 o
   2   8   8       23.11       22.54      5.21 o
   3   8   8        7.99       14.56      5.78 o
   4   8   8       21.97       25.46      5.40 o
   5   8   8        4.47        4.07      4.59 o
  -2   9   8        0.98        5.79      4.65 o
  -1   9   8        0.11        0.07      4.67 o
   0   9   8        2.60       -4.23      4.43 o
   1   9   8        1.84        1.50      4.65 o
   2   9   8        0.90        0.51      4.61 o
 -10   1   9        0.39        7.06      4.78 o
  -9   1   9        6.49        9.93      4.44 o
  -8   1   9       33.99       32.90      5.70 o
  -7   1   9      172.47      190.82     11.39 o
  -6   1   9      119.31      121.95      7.15 o
  -5   1   9      346.09      349.90      9.17 o
  -4   1   9        3.89        4.06      2.18 o
  -3   1   9      372.16      343.05      8.13 o
  -2   1   9       19.56       18.75      2.72 o
  -1   1   9       10.05        8.23      2.77 o
   0   1   9        0.02       -2.13      2.30 o
   1   1   9        0.02       -0.82      2.12 o
   2   1   9        0.07        1.44      1.82 o
   3   1   9        0.26        0.11      2.24 o
   4   1   9        0.40        4.08      2.34 o
   5   1   9        1.71        1.84      2.77 o
   6   1   9        0.50        0.99      2.79 o
   7   1   9        0.31       -1.51      2.67 o
   8   1   9        0.02       -0.49      2.94 o
   9   1   9        0.44        0.39      3.10 o
  10   1   9        0.80        0.89      3.47 o
 -10   2   9        1.25        3.63      5.20 o
  -9   2   9       13.44        7.28      5.07 o
  -8   2   9        2.04        2.67      4.46 o
  -7   2   9        0.11        0.69      3.24 o
  -6   2   9       22.38       25.15      3.91 o
  -5   2   9       77.08       85.46      4.60 o
  -4   2   9       45.50       43.42      3.00 o
  -3   2   9      360.76      361.08      8.49 o
  -2   2   9       60.82       64.25      4.61 o
  -1   2   9       35.67       38.10      3.15 o
   0   2   9       13.10       11.98      2.51 o
   1   2   9       73.57       76.94      3.84 o
   2   2   9        0.73       -0.25      3.58 o
   3   2   9       14.00       15.19      2.66 o
   4   2   9       19.50       29.37      3.03 o
   5   2   9       10.74        6.59      2.68 o
   6   2   9      163.11      154.01      8.32 o
   7   2   9       26.55       24.14      3.55 o
   8   2   9        0.10        0.39      2.93 o
   9   2   9        0.75        4.04      3.81 o
 -10   3   9        8.80       12.19      5.58 o
  -9   3   9       23.35       23.76      6.12 o
  -8   3   9       22.70       20.81      5.79 o
  -7   3   9        1.91       -1.40      3.67 o
  -6   3   9        2.60       -2.29      3.06 o
  -5   3   9       26.79       24.45      3.98 o
  -4   3   9       19.73       17.94      3.22 o
  -3   3   9        2.13        4.07      2.86 o
  -2   3   9       80.34       87.38      4.65 o
  -1   3   9       25.55       27.37      3.24 o
   0   3   9       48.20       52.33      3.77 o
   1   3   9       54.24       58.64      3.59 o
   2   3   9        1.82        1.24      2.29 o
   3   3   9        1.23       -0.97      2.27 o
   4   3   9        4.27        6.32      2.69 o
   5   3   9        0.00       -0.67      2.43 o
   6   3   9        0.00       -1.76      2.47 o
   7   3   9        2.53        3.29      3.07 o
   8   3   9        0.01       -0.71      3.10 o
   9   3   9        0.01        4.71      3.86 o
  -9   4   9        2.16       -0.59     11.11 o
  -8   4   9        0.60       -0.19      4.69 o
  -7   4   9        3.06        1.97      3.88 o
  -6   4   9        4.44        3.94      3.19 o
  -5   4   9        0.16        1.16      2.99 o
  -4   4   9       12.23        6.62      3.09 o
  -3   4   9        6.44        3.09      2.98 o
  -2   4   9       58.79       62.38      3.92 o
  -1   4   9       10.06       10.00      2.87 o
   0   4   9        5.00        5.84      2.66 o
   1   4   9        7.91       11.71      2.88 o
   2   4   9        2.31        2.51      2.15 o
   3   4   9        7.68        4.41      2.37 o
   4   4   9        8.29       13.86      2.69 o
   5   4   9       25.04       30.41      3.40 o
   6   4   9       25.25       24.03      3.68 o
   7   4   9        3.92       -2.53      3.18 o
   8   4   9        1.53        1.73      4.08 o
  -8   5   9        5.96        7.68      5.11 o
  -7   5   9       24.81       22.13      5.53 o
  -6   5   9        0.89       10.84      4.13 o
  -5   5   9       14.19       13.26      4.16 o
  -4   5   9       14.59       16.97      4.01 o
  -3   5   9       25.22       22.03      3.46 o
  -2   5   9        0.95        0.18      2.86 o
  -1   5   9       18.15       27.42      4.04 o
   0   5   9       12.17       14.11      3.01 o
   1   5   9       48.13       57.61      4.68 o
   2   5   9        3.71       -0.50      3.21 o
   3   5   9       13.35       12.06      3.74 o
   4   5   9        0.86        3.50      3.94 o
   5   5   9        0.86       -0.16      5.03 o
   6   5   9        0.07        0.59      3.51 o
   7   5   9        0.01        1.94      3.62 o
   8   5   9        0.05        2.66      3.80 o
  -7   6   9       13.56       11.19      6.47 o
  -6   6   9        0.14       -6.09      6.09 o
  -5   6   9        0.00       -3.23      3.79 o
  -4   6   9        3.33        2.02      4.17 o
  -3   6   9        0.93       -3.59      3.84 o
  -2   6   9       13.37       10.89      4.36 o
  -1   6   9        4.54        2.62      4.06 o
   0   6   9       68.96       71.50      6.22 o
   1   6   9       64.66       71.04      6.28 o
   2   6   9       23.72       28.94      5.49 o
   3   6   9       14.83       17.23      4.77 o
   4   6   9        0.02        6.14      4.43 o
   5   6   9        0.45        2.79      4.27 o
   6   6   9        1.46       -4.14      4.14 o
   7   6   9        3.48        7.01      7.62 o
  -6   7   9        0.03       -0.70      4.40 o
  -5   7   9        0.85        1.41      4.25 o
  -4   7   9        0.36       -0.52      4.09 o
  -3   7   9        0.64        2.91      4.25 o
  -2   7   9        1.54       -1.90      4.12 o
  -1   7   9        7.42        2.76      4.33 o
   0   7   9        2.05        8.81      4.63 o
   1   7   9       11.59       14.24      4.88 o
   2   7   9        5.11        5.78      4.66 o
   3   7   9        0.44        0.22      4.46 o
   4   7   9        0.71       -4.13      4.13 o
   5   7   9        0.38        2.27      4.40 o
  -4   8   9        0.03       -0.83      4.57 o
  -3   8   9        1.10        7.27      4.64 o
  -2   8   9        0.28        3.22      4.70 o
  -1   8   9        1.51        0.36      4.64 o
   0   8   9       15.47       15.26      5.14 o
   1   8   9       12.85       15.38      5.02 o
   2   8   9        0.01        1.11      4.65 o
   3   8   9        1.58       -2.35      7.40 o
 -10   0  10        1.94       11.14      8.61 o
  -9   0  10        5.97        9.80      7.34 o
  -8   0  10       32.38       25.29      8.17 o
  -7   0  10        1.72       -5.16      5.16 o
  -6   0  10       79.99       87.69     10.05 o
  -5   0  10        0.08        0.82      3.49 o
  -4   0  10      145.96      149.04     15.34 o
  -3   0  10      183.82      182.22      7.24 o
  -2   0  10      125.71      119.41     10.95 o
  -1   0  10       35.70       35.09      5.19 o
   0   0  10        0.06       -0.97      4.06 o
   1   0  10        7.59        0.32      3.82 o
   2   0  10       28.18       27.15      3.74 o
   3   0  10       38.20       42.37      5.53 o
   4   0  10       20.79       20.51      4.66 o
   5   0  10        3.26        3.17      4.15 o
   6   0  10       14.77       12.61      4.58 o
   7   0  10       17.88       11.60      4.67 o
   8   0  10        0.81       -0.13      5.70 o
   9   0  10       10.46        9.17      5.44 o
  -9   1  10        0.09        2.90      4.93 o
  -8   1  10        3.78        1.09      4.25 o
  -7   1  10        6.52        2.03      4.81 o
  -6   1  10        2.33       -3.66      3.66 o
  -5   1  10      138.92      154.24      6.60 o
  -4   1  10      222.92      223.45      5.91 o
  -3   1  10       12.23        7.87      3.25 o
  -2   1  10        9.17        6.88      2.66 o
  -1   1  10       16.02       13.94      3.11 o
   0   1  10       23.16       26.90      3.43 o
   1   1  10       29.95       33.81      3.24 o
   2   1  10        1.84       -0.97      2.33 o
   3   1  10        0.39        0.34      2.38 o
   4   1  10        0.18       -1.35      2.64 o
   5   1  10        0.53       -2.58      2.58 o
   6   1  10        3.02        5.84      3.07 o
   7   1  10        0.02        0.65      2.98 o
   8   1  10        1.10        1.77      3.27 o
   9   1  10        0.56        1.27      3.89 o
  -9   2  10        0.20        7.49      5.41 o
  -8   2  10        0.74        2.79      4.76 o
  -7   2  10        0.02       -1.76      5.19 o
  -6   2  10        0.81       -0.38      3.26 o
  -5   2  10        7.29        8.62      3.02 o
  -4   2  10        5.67        1.19      2.98 o
  -3   2  10        0.66        2.39      2.83 o
  -2   2  10        0.06       -0.04      3.05 o
  -1   2  10        9.04        8.40      2.72 o
   0   2  10       39.36       38.74      3.60 o
   1   2  10        7.94        2.88      2.51 o
   2   2  10       12.99       16.88      2.81 o
   3   2  10        1.53        1.04      2.40 o
   4   2  10       29.79       28.77      3.22 o
   5   2  10        1.60       -1.63      2.73 o
   6   2  10       26.73       29.76      3.82 o
   7   2  10        0.75        5.94      3.21 o
   8   2  10        6.35        2.14      3.34 o
  -9   3  10        0.73        6.22      5.07 o
  -8   3  10        8.57       10.96      5.32 o
  -7   3  10        9.36        2.31      5.54 o
  -6   3  10       34.28       29.68      4.80 o
  -5   3  10       61.68       55.31      4.74 o
  -4   3  10       71.57       66.77      6.23 o
  -3   3  10       41.13       38.91      3.90 o
  -2   3  10       66.33       59.49      4.39 o
  -1   3  10        0.21       -2.41      2.41 o
   0   3  10        5.11        5.75      2.37 o
   1   3  10        1.71        1.27      2.23 o
   2   3  10        2.97       -0.72      2.35 o
   3   3  10        0.03       -0.65      2.40 o
   4   3  10        5.22        5.06      2.64 o
   5   3  10        0.10       -2.45      2.45 o
   6   3  10        4.79        6.86      3.29 o
   7   3  10        0.27        3.00      3.25 o
   8   3  10        0.01       -3.34      3.49 o
  -8   4  10        2.88       -1.10      5.81 o
  -7   4  10       37.07       36.42      6.09 o
  -6   4  10        0.00        0.49      3.37 o
  -5   4  10        0.00       -1.71      3.25 o
  -4   4  10       22.84       22.57      3.85 o
  -3   4  10       17.25       21.77      4.83 o
  -2   4  10        6.68        5.69      3.05 o
  -1   4  10        2.37       -0.52      4.10 o
   0   4  10        0.78       -2.56      2.93 o
   1   4  10       54.00       51.44      5.77 o
   2   4  10        7.77        5.50      2.54 o
   3   4  10        1.84        1.87      2.79 o
   4   4  10        0.21       -1.01      2.71 o
   5   4  10        7.92        6.80      3.30 o
   6   4  10        0.93        4.75      3.47 o
   7   4  10        1.40       -3.39      3.39 o
  -7   5  10        1.24       -4.89      4.89 o
  -6   5  10        6.28        4.55      4.11 o
  -5   5  10        5.40        4.05      4.07 o
  -4   5  10        0.01        5.08      3.45 o
  -3   5  10        0.04       -0.19      3.23 o
  -2   5  10        0.03        1.85      3.41 o
  -1   5  10        5.96        6.50      3.99 o
   0   5  10        0.09       -1.04      3.30 o
   1   5  10       21.57       20.93      4.11 o
   2   5  10        3.58        2.32      3.50 o
   3   5  10        0.48        7.09      4.28 o
   4   5  10        0.00        0.36      4.06 o
   5   5  10        2.13        0.93      4.37 o
   6   5  10        0.02        0.90      5.24 o
   7   5  10        0.06       -4.37      4.37 o
  -6   6  10        3.69        5.53      5.21 o
  -5   6  10        3.65        4.04      5.36 o
  -4   6  10        6.52        6.20      4.47 o
  -3   6  10        3.44        9.17      4.39 o
  -2   6  10        0.00       -1.32      4.12 o
  -1   6  10        0.88        0.55      4.33 o
   0   6  10        0.80        8.32      5.95 o
   1   6  10       10.33       13.21      4.92 o
   2   6  10       30.40       45.46      5.96 o
   3   6  10        4.32        4.27      5.45 o
   4   6  10        4.97       10.68      4.79 o
   5   6  10        0.00        5.94      4.61 o
  -4   7  10        5.06        6.70      4.70 o
  -3   7  10       15.37       14.69      5.11 o
  -2   7  10        7.59        7.03      4.84 o
  -1   7  10        5.75        9.35      7.30 o
   0   7  10        8.56        3.71      4.81 o
   1   7  10       25.65       20.28      5.37 o
   2   7  10       22.51       17.75      5.73 o
   3   7  10        0.33        0.62      4.53 o
  -8   1  11        1.58       -4.27      4.27 o
  -7   1  11        3.42       -0.68      4.18 o
  -6   1  11        8.69        8.07      4.76 o
  -5   1  11       30.12       29.14      5.67 o
  -4   1  11      174.38      169.23      6.93 o
  -3   1  11       16.48       12.21      3.00 o
  -2   1  11       28.43       23.51      3.20 o
  -1   1  11        1.35        2.98      3.05 o
   0   1  11        0.54       -2.38      2.45 o
   1   1  11        0.05        0.34      2.51 o
   2   1  11        0.24        3.47      2.51 o
   3   1  11        0.20        1.40      2.87 o
   4   1  11        0.44        0.30      2.93 o
   5   1  11        3.88        1.91      3.08 o
   6   1  11        1.51       -2.93      2.93 o
   7   1  11        4.24        8.01      3.49 o
  -8   2  11        2.97        0.59      5.11 o
  -7   2  11        0.05       -4.43      4.43 o
  -6   2  11        0.00       -7.08      7.08 o
  -5   2  11       43.53       47.49      4.46 o
  -4   2  11        8.83        6.06      3.27 o
  -3   2  11       22.60       16.90      3.57 o
  -2   2  11       21.14       16.90      3.55 o
  -1   2  11        1.25        0.84      2.57 o
   0   2  11        1.38       -2.53      2.53 o
   1   2  11        0.00       -2.45      2.45 o
   2   2  11       19.67       20.29      3.10 o
   3   2  11        3.78        1.60      3.12 o
   4   2  11        1.14       -2.79      2.79 o
   5   2  11        4.11        8.02      3.23 o
   6   2  11        7.88        8.21      3.61 o
   7   2  11        0.25        0.31      3.31 o
  -8   3  11       10.54       15.61      5.70 o
  -7   3  11        1.72        1.78      5.16 o
  -6   3  11        0.93       -0.22      3.94 o
  -5   3  11       23.39       23.28      5.06 o
  -4   3  11        5.71        2.80      3.37 o
  -3   3  11       30.05       33.41      4.42 o
  -2   3  11        7.58       -0.77      3.36 o
  -1   3  11        0.01       -0.36      2.69 o
   0   3  11        0.58        0.78      2.40 o
   1   3  11       26.86       26.81      3.04 o
   2   3  11       16.90       18.31      4.55 o
   3   3  11        0.02        3.40      2.71 o
   4   3  11        0.28        1.18      3.52 o
   5   3  11        0.52        1.08      3.52 o
   6   3  11        0.33        3.94      3.60 o
   7   3  11        0.22       -1.98      3.53 o
  -7   4  11        0.78       -2.14      6.14 o
  -6   4  11        4.40        9.28      5.03 o
  -5   4  11        0.86        4.13      3.93 o
  -4   4  11        2.48       -0.73      3.73 o
  -3   4  11       10.99       12.04      3.76 o
  -2   4  11        2.01        2.96      3.23 o
  -1   4  11        6.84        7.96      3.35 o
   0   4  11        5.53        1.71      3.49 o
   1   4  11       28.85       30.60      4.26 o
   2   4  11        1.56        0.92      2.69 o
   3   4  11       29.43       29.28      3.58 o
   4   4  11        0.01       -1.91      3.32 o
   5   4  11       11.25        7.56      4.82 o
   6   4  11        3.21       -2.08      3.52 o
  -6   5  11        0.02        5.46      4.86 o
  -5   5  11       16.41       11.06      4.64 o
  -4   5  11        9.57        8.65      3.95 o
  -3   5  11        0.65        1.16      3.61 o
  -2   5  11        0.02        4.47      3.70 o
  -1   5  11        2.35        8.10      3.81 o
   0   5  11        2.34        5.09      3.72 o
   1   5  11        1.82        5.95      3.81 o
   2   5  11        3.28       -0.74      4.23 o
   3   5  11        1.60        5.36      4.33 o
   4   5  11        0.83       -2.95      4.09 o
   5   5  11        0.63       -0.86      5.04 o
  -4   6  11        0.09        1.01      4.52 o
  -3   6  11        0.09        5.61      4.68 o
  -2   6  11        1.18        0.62      4.50 o
  -1   6  11        5.21       -0.30      4.43 o
   0   6  11        0.50        1.82      4.65 o
   1   6  11        1.03       -0.04      4.41 o
   2   6  11        1.07        6.98      4.68 o
   3   6  11        0.13        2.94      4.47 o
  -7   0  12       10.08        4.61      7.31 o
  -6   0  12        0.59       -2.24      7.35 o
  -5   0  12        9.69       13.21      7.26 o
  -4   0  12       45.86       36.57      8.70 o
  -3   0  12        0.06        2.42      5.05 o
  -2   0  12        5.56        6.01      3.85 o
  -1   0  12        2.42        1.90      4.28 o
   0   0  12        0.21       -0.17      4.13 o
   1   0  12       14.15        7.96      8.43 o
   2   0  12        1.71        3.43      4.26 o
   3   0  12       22.47       11.44      6.14 o
   4   0  12        0.09        3.54      4.54 o
   5   0  12        1.79        2.79      4.71 o
   6   0  12       26.01       25.84      8.52 o
  -7   1  12        0.51        7.39      6.20 o
  -6   1  12        9.07       16.79      6.00 o
  -5   1  12        2.04        4.05      4.61 o
  -4   1  12        3.96       -2.02      3.72 o
  -3   1  12       18.48       14.36      3.80 o
  -2   1  12        9.35        3.48      2.87 o
  -1   1  12       10.93        6.13      2.97 o
   0   1  12        0.09       -2.55      2.55 o
   1   1  12        0.01        4.84      3.02 o
   2   1  12       13.20        8.27      3.35 o
   3   1  12        2.26        4.87      3.14 o
   4   1  12        0.00        2.26      3.18 o
   5   1  12        0.86        1.77      3.20 o
   6   1  12        0.97        5.75      4.07 o
  -7   2  12        0.14       -5.07      5.07 o
  -6   2  12        1.46        9.15      5.55 o
  -5   2  12        0.37        1.37      4.93 o
  -4   2  12        9.47       11.22      3.87 o
  -3   2  12        0.64       -0.38      3.48 o
  -2   2  12        7.54        7.67      4.11 o
  -1   2  12        0.34       -1.65      2.43 o
   0   2  12        1.94       -1.13      2.51 o
   1   2  12        7.54        5.05      2.87 o
   2   2  12        7.03        5.72      3.18 o
   3   2  12        0.81        3.88      3.18 o
   4   2  12        1.05        1.20      3.17 o
   5   2  12        1.10       -1.06      3.40 o
   6   2  12        0.04        1.07      3.86 o
  -6   3  12        5.17        9.90      5.90 o
  -5   3  12        4.22       -1.45      3.65 o
  -4   3  12       46.49       41.19      5.00 o
  -3   3  12        6.45        2.19      3.63 o
  -2   3  12        7.57        7.45      3.45 o
  -1   3  12        0.41        2.32      3.31 o
   0   3  12        0.04        1.41      2.74 o
   1   3  12        0.03       -2.61      2.61 o
   2   3  12        0.55        2.81      2.99 o
   3   3  12        0.09        2.54      3.55 o
   4   3  12        0.11        0.35      3.47 o
   5   3  12        3.37       -0.07      3.75 o
  -5   4  12        1.28       -2.76      4.14 o
  -4   4  12        4.74        5.80      4.32 o
  -3   4  12        0.10       -1.98      3.62 o
  -2   4  12        1.51       -1.37      3.62 o
  -1   4  12        1.70        6.69      3.89 o
   0   4  12        2.35        4.21      3.63 o
   1   4  12        0.11        0.69      3.50 o
   2   4  12        0.01        3.99      3.01 o
   3   4  12        0.11        2.31      3.22 o
   4   4  12        0.07        0.87      3.56 o
  -3   5  12        0.02       -3.53      3.75 o
  -2   5  12        8.97       13.15      4.30 o
  -1   5  12        0.76        5.12      4.06 o
   0   5  12        2.98       -0.59      3.82 o
   1   5  12        0.20       -0.47      4.25 o
   2   5  12        4.07        1.24      4.39 o
  -5   1  13        3.43        6.33      5.83 o
  -4   1  13       38.01       38.05      5.87 o
  -3   1  13       17.21       13.48      4.53 o
  -2   1  13        3.20        2.01      3.05 o
  -1   1  13        0.28        2.13      3.42 o
   0   1  13        1.75        3.67      3.22 o
   1   1  13        2.69        0.93      3.15 o
   2   1  13        0.49        1.65      3.70 o
   3   1  13        3.25        3.32      3.39 o
   4   1  13        0.23        2.58      3.47 o
  -4   2  13        0.46       -4.21      4.21 o
  -3   2  13       22.75       29.85      4.78 o
  -2   2  13        3.55        3.18      3.93 o
  -1   2  13        5.04        1.24      2.97 o
   0   2  13        7.96        4.90      3.35 o
   1   2  13        0.16       -3.09      3.21 o
   2   2  13        0.86        5.57      3.65 o
   3   2  13        1.08       -3.34      3.34 o
  -3   3  13        4.81        1.99      4.81 o
  -2   3  13        0.12       -1.23      3.67 o
  -1   3  13        7.59        5.18      3.83 o
   0   3  13        2.31        7.68      3.92 o
   1   3  13        0.00        1.64      3.48 o
   2   3  13        3.37       -0.83      3.46 o
  -1   4  13        2.43        2.70      4.10 o
 
